# Supplementary material for: 7,7′,8,8′-Tetra­meth­oxy-4,4′-dimethyl-3,3′-bicoumarin
Source: Acta Crystallogr Sect E Struct Rep Online. 2009 May 14;65(Pt 6):o1294–5. doi: 10.1107/S1600536809017334 (PMC2969639; doi:10.1107/S1600536809017334)
Supplement: Supplementary file 2 [file e-65-o1294-Isup2.hkl]

#
# h,k,l, Fc-squared, Fo-squared, sigma(Fo-squared) and status flag
#
data_I
_shelx_title ' c16m in C2/c  (110K)'
_shelx_refln_list_code          4
_shelx_F_calc_maximum      284.61
_exptl_crystal_F_000       920.00
_reflns_d_resolution_high  0.6709
 
loop_
 _symmetry_equiv_pos_as_xyz
 'x, y, z'
 '-x, y, -z+1/2'
 'x+1/2, y+1/2, z'
 '-x+1/2, y+1/2, -z+1/2'
 '-x, -y, -z'
 'x, -y, z-1/2'
 '-x+1/2, -y+1/2, -z'
 'x+1/2, -y+1/2, z-1/2'
 
_cell_length_a    21.7151
_cell_length_b     7.1378
_cell_length_c    15.5112
_cell_angle_alpha  90.000
_cell_angle_beta  121.801
_cell_angle_gamma  90.000
 
_shelx_F_squared_multiplier     1.000
 
loop_
 _refln_index_h
 _refln_index_k
 _refln_index_l
 _refln_F_squared_calc
 _refln_F_squared_meas
 _refln_F_squared_sigma
 _refln_observed_status
   2   0   0     9828.88     9100.07    445.57 o
   4   0   0        1.78       -4.78      4.78 o
   6   0   0       60.76       82.68      5.88 o
   8   0   0    18268.38    18242.58    335.28 o
  10   0   0      441.65      537.66     20.86 o
  12   0   0      783.09      924.16     27.27 o
  14   0   0       19.21       38.37     11.56 o
  16   0   0      335.68      330.45     23.06 o
  18   0   0     3804.20     3127.81    131.60 o
  20   0   0      197.75      164.22     19.54 o
  22   0   0       39.03       10.92     16.20 o
  24   0   0        9.05       11.25     20.52 o
  26   0   0     2506.38     2639.07    236.99 o
   1   1   0     3151.27     2946.19    111.18 o
   3   1   0      569.87      622.04     14.98 o
   5   1   0    18800.59    18037.31    339.80 o
   7   1   0      175.43      197.23      7.37 o
   9   1   0     1328.45     1217.77     21.68 o
  11   1   0      556.98      535.15     12.78 o
  13   1   0     4147.24     4166.39     62.60 o
  15   1   0      307.75      301.98     16.65 o
  17   1   0      111.82      115.97     11.58 o
  19   1   0      211.87      231.66     15.14 o
  21   1   0       42.86       45.16     10.97 o
  23   1   0      284.68      326.98     25.55 o
  25   1   0       45.37       45.31     15.76 o
  27   1   0       11.15       21.63     19.79 o
   0   2   0     2728.84     2506.43     68.28 o
   2   2   0      439.87      418.95     12.12 o
   4   2   0     2326.32     2245.23     42.58 o
   6   2   0        0.01       -2.49      2.49 o
   8   2   0     3209.90     2953.98     43.21 o
  10   2   0       24.25       36.97      4.60 o
  12   2   0      772.26      781.50     15.11 o
  14   2   0       27.70       20.90      6.77 o
  16   2   0      842.58      838.87     22.03 o
  18   2   0        5.32       13.97     10.03 o
  20   2   0      142.77      128.78     14.53 o
  22   2   0       33.25       39.03     12.56 o
  24   2   0       60.82       49.52     17.32 o
  26   2   0       14.82       18.75     18.99 o
   1   3   0       33.82       30.46      3.84 o
   3   3   0      817.04      887.11     16.63 o
   5   3   0     4310.31     4233.94     70.55 o
   7   3   0      347.39      373.19      7.52 o
   9   3   0      407.40      418.21      9.37 o
  11   3   0      648.39      594.65     13.15 o
  13   3   0     9810.49     9057.96    143.81 o
  15   3   0      137.76      148.26      8.91 o
  17   3   0      378.64      373.51     17.53 o
  19   3   0      101.37       87.75     11.77 o
  21   3   0       26.36       40.36     13.15 o
  23   3   0      194.30      230.10     27.58 o
  25   3   0        7.65        7.86     12.61 o
   0   4   0     1471.18     1396.23     33.17 o
   2   4   0        1.35       -2.76      3.44 o
   4   4   0      591.02      575.71     12.54 o
   6   4   0     1521.18     1566.03     24.45 o
   8   4   0      175.60      187.94      6.61 o
  10   4   0        8.80       13.59      4.26 o
  12   4   0     1931.95     1801.11     34.54 o
  14   4   0        7.29        7.87      6.58 o
  16   4   0        0.81       -1.95      5.98 o
  18   4   0       34.39       55.64     11.40 o
  20   4   0        7.99        5.90      9.34 o
  22   4   0      265.93      258.11     20.73 o
  24   4   0      111.50      106.29     16.75 o
   1   5   0      383.21      364.20      9.29 o
   3   5   0       93.64       97.94      5.09 o
   5   5   0      560.32      575.25     13.68 o
   7   5   0      409.80      388.51     12.28 o
   9   5   0        0.18       -5.84      5.84 o
  11   5   0      119.78      136.91     10.48 o
  13   5   0     2189.35     1868.42     39.10 o
  15   5   0       33.91       27.29      9.13 o
  17   5   0       14.48       21.13      7.61 o
  19   5   0        0.02        3.06     12.33 o
  21   5   0       37.12       53.03     12.07 o
  23   5   0       60.30       60.38     18.85 o
   0   6   0      103.90      102.99     11.84 o
   2   6   0      233.27      250.95     10.70 o
   4   6   0      321.64      299.66     11.04 o
   6   6   0      242.24      247.06     12.68 o
   8   6   0      345.54      315.34     13.83 o
  10   6   0       10.24       14.61      7.34 o
  12   6   0       22.17       41.44      9.84 o
  14   6   0        1.77        0.46      8.90 o
  16   6   0       86.97       81.02     11.91 o
  18   6   0      213.48      229.35     15.06 o
  20   6   0       27.98       23.00     14.39 o
  22   6   0       60.68       66.52     26.95 o
   1   7   0      900.63      820.58     25.23 o
   3   7   0       18.85        9.27      8.43 o
   5   7   0      111.87      118.04     12.11 o
   7   7   0      520.03      441.31     16.66 o
   9   7   0        0.99       -6.23      8.34 o
  11   7   0      560.99      524.83     20.85 o
  13   7   0        0.00        3.64      8.76 o
  15   7   0       40.98       52.25     12.22 o
  17   7   0       56.03       32.11     11.81 o
  19   7   0       11.08       13.26     12.62 o
   0   8   0     2936.24     2703.93     84.48 o
   2   8   0       42.23       34.49     10.93 o
   4   8   0      101.99       84.74     14.69 o
   6   8   0       13.04        3.41     11.66 o
   8   8   0      801.27      659.20     23.51 o
  10   8   0      314.15      324.72     21.96 o
  12   8   0       29.27       47.85     12.98 o
  14   8   0       14.94       23.96     11.56 o
  16   8   0        0.00       14.44     10.79 o
  18   8   0       58.65       86.49     14.45 o
   1   9   0       23.60       23.08     10.59 o
   3   9   0       88.74       69.31     15.58 o
   5   9   0       38.66       50.78     15.38 o
   7   9   0       86.37       99.72     16.42 o
   9   9   0      144.49      138.79     27.38 o
  11   9   0       17.94       41.24     12.22 o
  13   9   0       53.95       54.75     14.58 o
   0  10   0      429.09      448.39     54.17 o
   2  10   0      202.59      157.98     25.18 o
   4  10   0        1.56       34.38     13.21 o
   6  10   0        0.30       13.21     12.85 o
   8  10   0        1.51        7.15     13.44 o
 -27   1   1     2534.32     2737.82     95.01 o
 -25   1   1       16.95       27.17     17.91 o
 -23   1   1      162.45      159.79     22.23 o
 -21   1   1       98.35      130.05     12.55 o
 -19   1   1       99.23       54.07     11.08 o
 -17   1   1       11.19        6.73      8.83 o
 -15   1   1        1.16        1.34      5.97 o
 -13   1   1        6.23        3.45      5.27 o
 -11   1   1     1435.73     1324.52     22.71 o
  -9   1   1     3268.79     3554.90     54.96 o
  -7   1   1      787.83      806.28     15.72 o
  -5   1   1        5.09        0.99      4.90 o
  -3   1   1        4.19       -2.60      2.60 o
  -1   1   1    41736.40    40279.38    631.39 o
   1   1   1     2548.16     2448.96     41.60 o
   3   1   1      645.00      588.23     20.26 o
   5   1   1     1633.69     1724.62     28.15 o
   7   1   1     2157.32     2187.09     39.77 o
   9   1   1     4271.48     4813.72     73.97 o
  11   1   1       34.51       35.53      5.08 o
  13   1   1       64.46       77.14      7.07 o
  15   1   1       12.25        2.73      9.99 o
  17   1   1     1899.11     1524.58     33.58 o
  19   1   1       49.72       60.11     13.41 o
  21   1   1       55.92       68.60     16.15 o
  23   1   1        9.00       23.74     16.55 o
  25   1   1       12.34       34.66     15.80 o
 -26   2   1        3.29      -10.49     16.67 o
 -24   2   1       21.60       27.08     12.70 o
 -22   2   1       35.85       31.18     10.88 o
 -20   2   1      208.46      226.92     15.84 o
 -18   2   1        0.72       -7.67      7.67 o
 -16   2   1       82.91       99.81      8.33 o
 -14   2   1       13.66       12.72      5.48 o
 -12   2   1      599.80      562.74     13.34 o
 -10   2   1      683.88      664.91     13.10 o
  -8   2   1      333.93      311.57      7.38 o
  -6   2   1      401.11      405.29      9.73 o
  -4   2   1      435.73      420.88      8.55 o
  -2   2   1     4543.47     4287.52     63.25 o
   0   2   1     6954.72     7021.97    117.92 o
   2   2   1     5613.34     5056.45     82.36 o
   4   2   1      746.54      739.08     16.57 o
   6   2   1     1012.14      919.43     16.68 o
   8   2   1      594.95      610.82     12.88 o
  10   2   1      709.19      581.35     11.58 o
  12   2   1      616.74      564.22     12.66 o
  14   2   1      741.46      681.11     18.19 o
  16   2   1      983.68      907.16     25.06 o
  18   2   1       37.84       35.16     11.26 o
  20   2   1      110.77      122.97     14.77 o
  22   2   1      315.13      372.06     29.47 o
  24   2   1      219.09      264.14     26.18 o
  26   2   1        0.45       16.63     18.98 o
 -27   3   1      100.33      157.95     18.68 o
 -25   3   1        2.61       13.01     12.90 o
 -23   3   1       52.98       45.14     13.46 o
 -21   3   1      134.73      171.80     15.07 o
 -19   3   1      570.12      525.13     19.03 o
 -17   3   1      636.94      564.29     16.07 o
 -15   3   1     3581.03     3455.28     56.79 o
 -13   3   1      162.33      184.21      9.10 o
 -11   3   1       29.47       14.53      4.62 o
  -9   3   1      308.40      288.09      8.27 o
  -7   3   1      411.38      370.97      8.30 o
  -5   3   1      424.68      432.48     10.52 o
  -3   3   1     7434.07     7596.00    101.05 o
  -1   3   1      100.46       98.28      4.48 o
   1   3   1      315.79      361.70      8.69 o
   3   3   1      354.58      361.77     11.29 o
   5   3   1      216.74      241.98      8.27 o
   7   3   1     1323.60     1271.30     18.97 o
   9   3   1     1203.67     1215.47     18.97 o
  11   3   1     3628.60     3274.89     53.71 o
  13   3   1     1958.07     1839.72     30.40 o
  15   3   1      345.30      368.92     16.75 o
  17   3   1      169.99      171.32     13.36 o
  19   3   1       20.10       26.85     11.79 o
  21   3   1      123.13      146.70     16.46 o
  23   3   1        4.39       43.78     14.08 o
  25   3   1      116.03      118.35     23.21 o
 -26   4   1        0.09       10.86     13.20 o
 -24   4   1        6.77       19.96     12.82 o
 -22   4   1     1357.65     1384.77     44.58 o
 -20   4   1        7.36        3.81      9.37 o
 -18   4   1       10.77       14.91      7.44 o
 -16   4   1      812.55      758.13     19.99 o
 -14   4   1    16129.58    14393.95    212.55 o
 -12   4   1        0.37       -0.47      4.94 o
 -10   4   1      121.99      155.23      6.35 o
  -8   4   1      477.09      443.41     10.64 o
  -6   4   1     1967.10     2027.66     32.61 o
  -4   4   1     2964.86     2888.57     42.57 o
  -2   4   1      518.74      540.62     11.72 o
   0   4   1      343.22      358.84      7.26 o
   2   4   1      260.99      293.48      7.37 o
   4   4   1     9454.84    10059.83    157.98 o
   6   4   1     3499.18     3353.91     72.68 o
   8   4   1       10.50       21.84      4.11 o
  10   4   1       79.55       73.91      6.70 o
  12   4   1     4601.44     4135.72     82.65 o
  14   4   1      113.65      130.91      9.41 o
  16   4   1       32.15       45.50      8.16 o
  18   4   1       12.05       10.22      8.37 o
  20   4   1       11.34        6.19     11.40 o
  22   4   1      282.93      324.85     21.68 o
  24   4   1      169.56      167.60     27.10 o
 -23   5   1      175.08      199.03     22.73 o
 -21   5   1       12.63       15.08     13.62 o
 -19   5   1      184.44      211.69     18.00 o
 -17   5   1       41.76       40.93      8.25 o
 -15   5   1       88.49       86.36      9.00 o
 -13   5   1       13.94       13.16      7.32 o
 -11   5   1     1232.12     1159.76     27.86 o
  -9   5   1      245.85      243.52      9.70 o
  -7   5   1      233.37      244.42     10.41 o
  -5   5   1     2249.16     2219.02     34.26 o
  -3   5   1       17.54       19.59      4.57 o
  -1   5   1     1901.73     1814.82     25.81 o
   1   5   1     1994.97     1989.90     27.28 o
   3   5   1       30.97       25.64      4.69 o
   5   5   1     2716.24     2574.88     39.69 o
   7   5   1       39.02       29.07      5.86 o
   9   5   1      294.16      313.89     18.16 o
  11   5   1       12.28       -0.89      6.76 o
  13   5   1      395.75      408.59     16.45 o
  15   5   1      374.84      380.59     15.81 o
  17   5   1      977.41      896.35     28.91 o
  19   5   1        0.29       15.51      9.86 o
  21   5   1       88.00      127.75     14.90 o
  23   5   1      181.94      196.88     19.14 o
 -22   6   1       15.47        5.74     18.02 o
 -20   6   1       10.38       41.18     11.95 o
 -18   6   1       17.27       18.39      9.74 o
 -16   6   1      378.97      401.91     20.98 o
 -14   6   1      209.98      212.77     15.56 o
 -12   6   1       15.46        8.31      8.41 o
 -10   6   1      135.96      143.90     11.06 o
  -8   6   1      206.23      221.24     11.69 o
  -6   6   1      400.57      388.05     13.70 o
  -4   6   1      260.61      273.83     13.36 o
  -2   6   1      300.65      314.36     12.09 o
   0   6   1       95.52       96.13      8.14 o
   2   6   1       65.70       75.23      6.01 o
   4   6   1      208.10      204.73     10.44 o
   6   6   1       92.99      115.06      9.56 o
   8   6   1      272.38      270.18     16.58 o
  10   6   1      241.47      280.39     16.62 o
  12   6   1      479.14      417.74     17.94 o
  14   6   1      133.13      135.58     12.89 o
  16   6   1      166.33      182.76     13.48 o
  18   6   1        3.38       24.23     12.26 o
  20   6   1        6.47       14.88     12.45 o
 -21   7   1      130.59      141.03     22.69 o
 -19   7   1      527.72      537.33     32.53 o
 -17   7   1      385.50      376.26     21.33 o
 -15   7   1       53.70       52.22     13.45 o
 -13   7   1       31.19       44.04     10.90 o
 -11   7   1       21.70       19.49      8.29 o
  -9   7   1      952.96      813.94     24.42 o
  -7   7   1      217.50      209.47     12.34 o
  -5   7   1       67.03       72.19     10.40 o
  -3   7   1     1615.60     1471.20     38.36 o
  -1   7   1     4757.25     4391.15     81.69 o
   1   7   1      651.67      607.38     19.79 o
   3   7   1       61.76       46.92     10.12 o
   5   7   1       57.98       54.81      8.88 o
   7   7   1      433.04      370.69     20.67 o
   9   7   1      111.82      117.87     16.37 o
  11   7   1      169.05      191.77     18.08 o
  13   7   1        3.47       18.78     10.63 o
  15   7   1        3.14        6.14     10.85 o
  17   7   1      363.74      367.13     20.31 o
  19   7   1        0.52       -0.35     11.86 o
 -18   8   1       26.67       36.62     11.86 o
 -16   8   1       26.82       36.94     12.43 o
 -14   8   1      116.96      138.17     15.33 o
 -12   8   1       83.42       93.77     12.94 o
 -10   8   1       65.87       58.78     11.59 o
  -8   8   1      464.03      394.93     22.47 o
  -6   8   1       65.92       62.05     13.23 o
  -4   8   1        5.95       -1.32     10.84 o
  -2   8   1      488.66      441.32     27.36 o
   0   8   1      222.86      225.50     16.68 o
   2   8   1      351.40      360.74     19.67 o
   4   8   1      160.31      190.77     16.01 o
   6   8   1        0.21       -0.18     11.17 o
   8   8   1      320.54      300.05     24.40 o
  10   8   1      165.43      163.88     20.12 o
  12   8   1       51.33       40.99     13.84 o
  14   8   1        1.20       17.50     11.51 o
  16   8   1       20.43       37.66     10.80 o
 -15   9   1       10.33       30.94     11.82 o
 -13   9   1       51.75       56.61     14.87 o
 -11   9   1        2.96       97.30     42.20 o
  -9   9   1       59.75       83.98     15.00 o
  -7   9   1      134.00      134.91     17.09 o
  -5   9   1        6.05        8.37     12.57 o
  -3   9   1       86.50      101.72     13.51 o
  -1   9   1        0.05       16.46     10.60 o
   1   9   1      100.62      144.25     15.67 o
   3   9   1        3.86       19.58     13.69 o
   5   9   1       29.61       46.35     15.68 o
   7   9   1       14.84        6.09     11.22 o
   9   9   1       19.64       16.56     15.69 o
  11   9   1       13.49       29.13     13.31 o
  13   9   1      126.54      139.83     18.46 o
 -10  10   1       94.22       55.52     42.97 o
  -8  10   1       28.29       20.43     14.14 o
  -6  10   1      132.77      145.49     18.82 o
  -4  10   1       32.96       42.54     13.80 o
  -2  10   1       32.30       37.38     12.36 o
   0  10   1       48.00       59.13     15.90 o
   2  10   1       61.31       69.22     17.69 o
   4  10   1      178.51      168.50     23.51 o
   6  10   1        1.82       27.74     13.50 o
   8  10   1       49.40       33.00     18.29 o
 -28   0   2     2449.21     2576.73    177.02 o
 -26   0   2        2.38        7.50     34.96 o
 -24   0   2        0.32       17.71     19.05 o
 -22   0   2      538.17      563.34     42.93 o
 -20   0   2      365.54      378.16     20.09 o
 -18   0   2     1296.62      818.10     27.73 o
 -16   0   2      552.23      466.62     21.76 o
 -14   0   2      151.43      127.29      7.71 o
 -12   0   2      129.42      125.82      8.54 o
 -10   0   2    30663.47    31440.16    566.54 o
  -8   0   2     6350.39     6009.20    161.35 o
  -6   0   2     1523.99     1362.20     32.31 o
  -4   0   2     3932.22     3753.59    111.02 o
  -2   0   2    15038.25    16069.21    411.25 o
   0   0   2     1326.05     1474.71     37.57 o
   2   0   2     6814.43     6976.77    173.91 o
   4   0   2      153.03      169.67     15.18 o
   6   0   2        4.26       10.16      5.09 o
   8   0   2    10340.24    12231.60    269.21 o
  10   0   2      430.30      469.72     17.45 o
  12   0   2     3211.97     3317.87     88.45 o
  14   0   2        0.64        6.54     16.94 o
  16   0   2      466.22      461.02     44.03 o
  18   0   2      523.65      406.76     79.36 o
  20   0   2      653.31      740.96     73.91 o
  22   0   2       72.30       61.45     23.69 o
  24   0   2      649.16      766.14     55.84 o
 -27   1   2       82.07      140.63     26.68 o
 -25   1   2        0.79       -5.06     19.01 o
 -23   1   2       34.87       43.58      9.81 o
 -21   1   2      426.53      420.08     16.60 o
 -19   1   2        3.86       -4.06      7.48 o
 -17   1   2       12.42       19.15      7.61 o
 -15   1   2       21.84       25.16      6.08 o
 -13   1   2      800.09      829.31     15.87 o
 -11   1   2     2233.70     2360.49     36.54 o
  -9   1   2     4831.23     4756.94     63.29 o
  -7   1   2     1925.37     1937.55     27.58 o
  -5   1   2     7748.56     7469.84    101.71 o
  -3   1   2     2214.93     2213.14     34.63 o
  -1   1   2     2196.32     2207.20     39.20 o
   1   1   2     9681.68     9696.58    147.63 o
   3   1   2     9286.77     9685.10    161.03 o
   5   1   2      659.46      620.37     13.85 o
   7   1   2    13990.61    14676.15    219.96 o
   9   1   2       69.96       96.05      5.88 o
  11   1   2      321.02      389.73     11.20 o
  13   1   2        1.30       -9.10      9.10 o
  15   1   2        7.77       22.31     10.52 o
  17   1   2      160.81      150.23     15.80 o
  19   1   2       38.65       29.48     10.52 o
  21   1   2        1.05       -5.37     12.37 o
  23   1   2       14.14        6.96     18.74 o
  25   1   2      290.31      334.68     35.30 o
 -28   2   2       37.04       99.29     22.11 o
 -26   2   2      248.57      295.08     19.30 o
 -24   2   2       28.87       47.90     13.09 o
 -22   2   2      173.21      199.27     15.25 o
 -20   2   2       97.77       98.71     11.13 o
 -18   2   2       27.62        9.11      6.68 o
 -16   2   2     1038.89     1009.71     19.36 o
 -14   2   2     1857.53     1713.88     28.28 o
 -12   2   2     1496.38     1572.23     27.95 o
 -10   2   2      102.72       59.27      4.42 o
  -8   2   2     2028.96     1970.58     26.68 o
  -6   2   2     1329.12     1220.00     18.05 o
  -4   2   2      114.00      124.13      4.03 o
  -2   2   2     3798.96     3638.73     48.97 o
   0   2   2       77.42       51.26      4.19 o
   2   2   2    10519.08    10429.59    153.62 o
   4   2   2        2.17       11.01      2.54 o
   6   2   2      208.95      187.71      6.68 o
   8   2   2     2084.92     2163.17     35.65 o
  10   2   2      382.49      369.19     10.83 o
  12   2   2      621.19      623.17     13.67 o
  14   2   2        0.27        7.83      7.45 o
  16   2   2       56.53       52.64     11.09 o
  18   2   2        1.05        5.12     10.66 o
  20   2   2      987.98     1033.56     31.74 o
  22   2   2       10.69       27.14     13.60 o
  24   2   2       14.58        8.56     16.37 o
 -27   3   2        1.63        9.49     12.83 o
 -25   3   2       46.63       72.79     14.31 o
 -23   3   2      742.58      807.27     27.18 o
 -21   3   2       16.43       15.83     11.16 o
 -19   3   2       15.63       13.42      7.44 o
 -17   3   2      582.19      549.26     15.34 o
 -15   3   2     5138.38     4658.07    103.88 o
 -13   3   2      460.65      420.65     11.10 o
 -11   3   2       29.04       35.40      4.93 o
  -9   3   2      411.02      413.92      8.97 o
  -7   3   2       15.11       26.45      3.80 o
  -5   3   2     3008.92     3202.34     41.89 o
  -3   3   2     3616.51     3483.72     44.80 o
  -1   3   2      248.22      217.18      6.40 o
   1   3   2       68.36      107.23      5.52 o
   3   3   2     9810.87    10369.49    141.54 o
   5   3   2      149.82      143.18      6.25 o
   7   3   2     1048.47     1108.82     19.31 o
   9   3   2       81.85       90.62      5.57 o
  11   3   2      311.02      350.34     11.92 o
  13   3   2     1483.70     1391.23     29.33 o
  15   3   2        4.05        3.11      8.36 o
  17   3   2        7.61        5.06      9.17 o
  19   3   2      188.68      219.63     16.73 o
  21   3   2      376.09      464.74     29.33 o
  23   3   2       76.49      121.69     19.12 o
 -26   4   2       20.21       35.70     14.27 o
 -24   4   2       13.67       16.07     12.60 o
 -22   4   2      181.18      229.12     17.27 o
 -20   4   2       63.23       73.73     11.81 o
 -18   4   2       64.38       49.16      8.53 o
 -16   4   2      324.03      308.13     13.44 o
 -14   4   2      834.62      764.92     17.90 o
 -12   4   2        4.80       12.35      5.45 o
 -10   4   2     1209.47     1157.91     19.07 o
  -8   4   2      655.69      596.78     13.07 o
  -6   4   2       62.28       52.70      4.83 o
  -4   4   2      694.15      730.38     10.28 o
  -2   4   2      214.24      260.98      6.36 o
   0   4   2      173.60      198.54      9.10 o
   2   4   2      210.59      263.41      8.01 o
   4   4   2      231.82      204.05      8.10 o
   6   4   2        2.27        3.59      4.86 o
   8   4   2        3.22       11.59      3.92 o
  10   4   2      193.79      226.83     12.21 o
  12   4   2     1433.76     1298.73     29.87 o
  14   4   2     2001.59     1894.89     34.89 o
  16   4   2      103.71      114.97     11.38 o
  18   4   2        2.62       -0.54      9.12 o
  20   4   2       19.40       10.51     12.11 o
  22   4   2       15.67       28.96     18.05 o
 -25   5   2        0.49       14.53     10.99 o
 -23   5   2      130.50      126.61     17.18 o
 -21   5   2       99.43      123.07     18.06 o
 -19   5   2        0.32        8.43      8.68 o
 -17   5   2       54.02       45.68      8.94 o
 -15   5   2        7.01       -2.90      6.52 o
 -13   5   2       12.22       17.91      6.08 o
 -11   5   2       23.28       23.12      7.48 o
  -9   5   2       17.20        9.50      5.59 o
  -7   5   2      635.46      613.98     14.17 o
  -5   5   2     1431.04     1523.21     23.42 o
  -3   5   2        8.21       -3.53      3.53 o
  -1   5   2       47.24       59.71      5.41 o
   1   5   2      145.17      173.28      6.84 o
   3   5   2      149.34      227.56      9.46 o
   5   5   2       16.33       14.69      5.11 o
   7   5   2      110.10      108.94      9.51 o
   9   5   2       13.51       14.26      7.23 o
  11   5   2       66.28       48.50      8.81 o
  13   5   2     2008.47     1785.19     44.64 o
  15   5   2       92.34      109.91     15.57 o
  17   5   2       45.00       67.51     15.49 o
  19   5   2       31.39       15.08     14.67 o
  21   5   2      539.48      541.18     35.03 o
 -24   6   2       53.28       84.48     19.97 o
 -22   6   2       61.84       93.86     16.63 o
 -20   6   2      282.63      292.05     25.68 o
 -18   6   2       20.18       30.80     10.90 o
 -16   6   2        1.06       -4.21      9.13 o
 -14   6   2       35.32       41.41     10.71 o
 -12   6   2      161.83      140.53     12.11 o
 -10   6   2      150.04      125.17     10.33 o
  -8   6   2        9.01        8.05      6.06 o
  -6   6   2      470.69      417.49     13.15 o
  -4   6   2     2766.90     2546.31     62.15 o
  -2   6   2     1510.50     1373.27     25.99 o
   0   6   2       47.07       63.15      6.55 o
   2   6   2      667.03      645.82     15.78 o
   4   6   2       67.96       88.44      8.83 o
   6   6   2      496.10      494.83     15.55 o
   8   6   2       69.37       87.36      9.53 o
  10   6   2      332.18      331.51     18.20 o
  12   6   2      176.66      202.68     14.34 o
  14   6   2      153.36      155.21     11.93 o
  16   6   2      104.02      105.91     12.96 o
  18   6   2       11.96       29.27     17.82 o
  20   6   2        2.44       27.52     13.52 o
 -21   7   2       10.49       25.81     10.38 o
 -19   7   2       44.95       59.92     13.31 o
 -17   7   2      175.13      194.50     17.47 o
 -15   7   2       67.22       75.71     12.30 o
 -13   7   2       19.15       30.57      9.91 o
 -11   7   2      973.80      803.16     24.16 o
  -9   7   2        5.16       16.50      7.50 o
  -7   7   2       21.00        5.92     11.17 o
  -5   7   2       57.05       29.22      7.96 o
  -3   7   2     4140.64     3875.29     70.18 o
  -1   7   2      464.48      488.22     18.07 o
   1   7   2      462.69      462.62     18.04 o
   3   7   2       60.43       51.54      8.34 o
   5   7   2      337.51      326.30     17.41 o
   7   7   2       71.78       61.43     10.65 o
   9   7   2        0.63       -0.81      8.77 o
  11   7   2       44.24       25.17     12.41 o
  13   7   2      165.20      190.11     25.81 o
  15   7   2      483.97      527.02     25.30 o
  17   7   2      114.87      160.99     18.39 o
  19   7   2       38.16       57.65     13.62 o
 -18   8   2      226.98      253.42     27.46 o
 -16   8   2      162.56      147.19     16.45 o
 -14   8   2       32.99       23.22     10.78 o
 -12   8   2        0.01       12.65      8.82 o
 -10   8   2      484.08      424.38     19.97 o
  -8   8   2        0.28        4.30      8.99 o
  -6   8   2        2.61        9.81      9.14 o
  -4   8   2        0.01       26.58      9.43 o
  -2   8   2     1150.22     1108.61     41.86 o
   0   8   2     1968.96     1794.97     60.14 o
   2   8   2     1093.90      990.63     29.15 o
   4   8   2      199.21      217.62     17.07 o
   6   8   2       10.43        9.05      9.12 o
   8   8   2      410.18      347.91     27.56 o
  10   8   2       97.91       80.79     14.99 o
  12   8   2        2.55       14.90     12.48 o
  14   8   2       55.77       68.43     13.80 o
  16   8   2        1.06       15.98     12.61 o
 -15   9   2        0.39        9.81     14.36 o
 -13   9   2        5.22       40.69     13.08 o
 -11   9   2       40.94       56.85     13.05 o
  -9   9   2        0.67       13.68     10.54 o
  -7   9   2        3.15       -0.01      9.40 o
  -5   9   2       18.96       33.80     11.25 o
  -3   9   2       68.65      103.79     13.38 o
  -1   9   2      652.07      678.27     31.08 o
   1   9   2      837.69      786.67     42.80 o
   3   9   2      103.68      137.93     18.44 o
   5   9   2       16.66       20.67     14.31 o
   7   9   2      112.70      111.54     25.46 o
   9   9   2      623.59      567.78     39.43 o
  11   9   2        0.03        9.90     12.40 o
  13   9   2        0.02      -34.34     34.34 o
 -10  10   2       46.63       35.22     12.21 o
  -8  10   2       15.31       42.22     21.45 o
  -6  10   2       15.12       37.22     12.28 o
  -4  10   2       12.16       29.04     11.46 o
  -2  10   2       75.62      111.33     14.46 o
   0  10   2      185.24      229.11     29.49 o
   2  10   2       68.11      111.64     27.84 o
   4  10   2        5.87       23.47     14.11 o
   6  10   2       31.18       27.48     16.91 o
 -29   1   3       31.04       39.98     21.49 o
 -27   1   3       96.30      121.99     23.54 o
 -25   1   3       64.93       81.05     15.75 o
 -23   1   3       63.02       65.95     10.97 o
 -21   1   3       17.93       22.50      8.66 o
 -19   1   3     1956.86     1498.00     33.04 o
 -17   1   3       48.61       46.71      6.38 o
 -15   1   3      683.69      625.52     12.60 o
 -13   1   3      273.31      276.78      6.46 o
 -11   1   3     3038.27     3157.18     36.65 o
  -9   1   3      486.53      520.97      9.00 o
  -7   1   3       51.11       45.11      3.50 o
  -5   1   3     5673.19     5356.98     89.44 o
  -3   1   3     4302.90     4561.53     71.39 o
  -1   1   3    51581.27    55007.50    827.95 o
   1   1   3     1871.20     2129.60     33.63 o
   3   1   3      575.74      568.65     10.70 o
   5   1   3      225.77      272.97      7.23 o
   7   1   3     2967.22     3179.97     46.28 o
   9   1   3      535.49      562.36     12.35 o
  11   1   3      669.48      659.35     16.94 o
  13   1   3      209.97      236.93     14.68 o
  15   1   3       42.41       47.77     11.30 o
  17   1   3       10.06       -0.74     11.71 o
  19   1   3       15.18       34.30     19.58 o
  21   1   3        0.10        0.51     13.67 o
  23   1   3       50.78       70.20     19.79 o
 -28   2   3        3.23       13.85     17.35 o
 -26   2   3      156.05      237.66     18.50 o
 -24   2   3       42.89       72.35     14.50 o
 -22   2   3       42.54       42.88     10.88 o
 -20   2   3      227.65      177.96     12.11 o
 -18   2   3       54.97       42.25      7.50 o
 -16   2   3       33.52       20.60      6.58 o
 -14   2   3       13.27       17.96      5.15 o
 -12   2   3      540.75      540.64     10.62 o
 -10   2   3      551.89      608.10     10.52 o
  -8   2   3     4497.66     4645.57     63.95 o
  -6   2   3       26.02       57.05      3.92 o
  -4   2   3      152.34      173.78      5.03 o
  -2   2   3    10413.30    10761.23    149.65 o
   0   2   3       78.39      106.60      5.23 o
   2   2   3     3095.50     3258.66     44.83 o
   4   2   3      441.76      476.93     10.55 o
   6   2   3      714.83      805.59     13.70 o
   8   2   3       13.62       21.61      4.56 o
  10   2   3      163.99      223.29      9.62 o
  12   2   3     1493.09     1348.32     28.10 o
  14   2   3      561.20      546.48     22.76 o
  16   2   3      140.26      126.10     13.70 o
  18   2   3       16.78       30.99     11.71 o
  20   2   3      252.38      314.42     23.21 o
  22   2   3      143.37      145.52     21.17 o
  24   2   3      990.94     1007.47     62.69 o
 -27   3   3       49.30       55.37     14.33 o
 -25   3   3      360.45      440.70     31.90 o
 -23   3   3        1.63      -10.42     10.42 o
 -21   3   3       17.42       13.13      8.92 o
 -19   3   3      187.06      183.10     11.27 o
 -17   3   3      204.72      202.18     10.34 o
 -15   3   3      296.23      300.69     11.97 o
 -13   3   3      483.15      468.02     11.25 o
 -11   3   3       65.29       83.95      5.78 o
  -9   3   3        0.49        1.21      3.36 o
  -7   3   3    16765.54    17286.24    221.99 o
  -5   3   3      539.11      506.90      8.84 o
  -3   3   3     2118.01     2016.63     31.53 o
  -1   3   3       81.24      120.49      5.92 o
   1   3   3     1900.15     2053.29     36.47 o
   3   3   3     1980.02     1969.68     31.13 o
   5   3   3      496.06      483.67      9.79 o
   7   3   3        1.11       -0.10      2.81 o
   9   3   3      284.38      302.47     10.40 o
  11   3   3     2090.70     1928.24     32.95 o
  13   3   3      268.90      261.21     12.39 o
  15   3   3       89.86       96.01     12.39 o
  17   3   3        0.17       -8.13      9.86 o
  19   3   3      134.51      162.41     16.52 o
  21   3   3      589.85      630.41     39.92 o
  23   3   3       34.78       35.62     14.02 o
 -26   4   3       46.66       48.83     19.69 o
 -24   4   3     1037.87      995.48     47.40 o
 -22   4   3       16.12       16.63      9.87 o
 -20   4   3      327.33      312.31     16.92 o
 -18   4   3      100.60      101.92     11.18 o
 -16   4   3      650.77      556.15     16.75 o
 -14   4   3     3925.41     3508.79     56.73 o
 -12   4   3       78.08       81.25      6.60 o
 -10   4   3       63.45       65.87      5.19 o
  -8   4   3       29.14       21.22      3.80 o
  -6   4   3     4515.72     4836.02     59.21 o
  -4   4   3      445.85      457.79      9.89 o
  -2   4   3     3831.13     3774.31     58.34 o
   0   4   3      209.15      215.61     11.22 o
   2   4   3       23.33       21.79      4.52 o
   4   4   3      569.77      501.76     12.92 o
   6   4   3      670.44      594.69     13.46 o
   8   4   3       91.06      111.28      9.40 o
  10   4   3     1093.72      984.44     24.24 o
  12   4   3     1373.54     1261.54     26.26 o
  14   4   3      417.44      427.96     17.07 o
  16   4   3       72.91       84.89     11.16 o
  18   4   3      251.47      259.04     16.18 o
  20   4   3       40.05       64.45     14.01 o
  22   4   3       21.83       17.41     14.84 o
 -25   5   3       89.52       86.55     15.00 o
 -23   5   3       19.83       41.09     12.19 o
 -21   5   3        0.63       17.16      9.93 o
 -19   5   3       41.58       41.98      9.90 o
 -17   5   3       48.29       55.37      9.19 o
 -15   5   3     4016.63     3541.75     75.59 o
 -13   5   3     2740.31     2285.85     44.32 o
 -11   5   3      690.87      643.46     19.28 o
  -9   5   3      190.76      182.87      8.01 o
  -7   5   3     2131.03     2085.99     42.06 o
  -5   5   3      363.31      398.67      9.10 o
  -3   5   3      272.24      293.32      8.40 o
  -1   5   3      211.99      243.58      8.21 o
   1   5   3      286.99      288.42     10.45 o
   3   5   3      264.85      309.77     11.73 o
   5   5   3      332.97      387.48     12.88 o
   7   5   3      562.47      487.88     15.86 o
   9   5   3       11.16        2.12      7.22 o
  11   5   3     1981.13     1673.34     44.87 o
  13   5   3     4754.06     4388.03     81.73 o
  15   5   3       91.34      106.52     15.50 o
  17   5   3      229.08      222.00     19.81 o
  19   5   3       31.02       24.35     16.90 o
  21   5   3       99.54      134.03     21.81 o
 -24   6   3       96.82       75.59     16.67 o
 -22   6   3        0.33       27.68     11.08 o
 -20   6   3      185.14      210.65     17.16 o
 -18   6   3       55.32       83.73     13.18 o
 -16   6   3      559.59      545.46     22.39 o
 -14   6   3      181.56      205.34     14.37 o
 -12   6   3      429.43      381.96     22.60 o
 -10   6   3       63.21       57.64      8.57 o
  -8   6   3       23.84       25.30      6.51 o
  -6   6   3      484.72      442.02     18.43 o
  -4   6   3      189.16      231.55     13.14 o
  -2   6   3     1795.43     1636.45     34.02 o
   0   6   3      345.63      332.20     12.37 o
   2   6   3      134.35      155.73      9.69 o
   4   6   3     1338.25     1287.82     35.84 o
   6   6   3     1480.54     1136.61     49.91 o
   8   6   3      243.71      270.16     17.95 o
  10   6   3        0.78        3.95      8.46 o
  12   6   3     1906.08     1704.00     49.65 o
  14   6   3      336.09      370.65     18.15 o
  16   6   3       29.16       27.83     14.41 o
  18   6   3      115.12      133.13     17.63 o
  20   6   3      112.71       84.27     22.44 o
 -21   7   3       12.38       19.83     12.16 o
 -19   7   3       15.79       23.61     11.84 o
 -17   7   3       72.97       81.31     13.44 o
 -15   7   3        0.09        2.27     10.33 o
 -13   7   3        9.99       10.03      8.99 o
 -11   7   3      833.75      655.10     21.19 o
  -9   7   3       82.15       79.52     11.40 o
  -7   7   3      396.22      356.63     20.62 o
  -5   7   3       55.61       74.89     11.15 o
  -3   7   3      605.04      585.79     25.22 o
  -1   7   3      210.87      258.88     14.91 o
   1   7   3      227.86      241.46     13.65 o
   3   7   3       33.20       42.11      7.79 o
   5   7   3      822.23      663.07     20.98 o
   7   7   3      118.42       74.43     12.38 o
   9   7   3       57.47       52.63     12.86 o
  11   7   3       26.55       14.45     12.63 o
  13   7   3       10.19       29.56     11.42 o
  15   7   3       19.89       30.56     11.62 o
  17   7   3        5.32       22.04     13.68 o
 -18   8   3       30.08       46.29     12.57 o
 -16   8   3       76.32       86.58     13.59 o
 -14   8   3       18.38       24.00      9.58 o
 -12   8   3        3.46       39.02     10.43 o
 -10   8   3        1.86       17.03      9.82 o
  -8   8   3      102.10      103.15     12.67 o
  -6   8   3      126.09      110.42     12.63 o
  -4   8   3       39.48       50.30     11.47 o
  -2   8   3      497.28      532.34     35.89 o
   0   8   3     1323.98     1304.03     65.43 o
   2   8   3       49.39       27.15     11.25 o
   4   8   3        0.25       -1.12      8.37 o
   6   8   3        0.06        6.76     10.48 o
   8   8   3        9.06       -7.93     10.94 o
  10   8   3       36.97       36.79     14.01 o
  12   8   3       38.70       57.41     12.72 o
  14   8   3        1.10       10.81     11.70 o
 -15   9   3        0.00       21.02     13.01 o
 -13   9   3        0.27       17.46     12.11 o
 -11   9   3      179.06      159.10     15.65 o
  -9   9   3      160.63      171.16     22.35 o
  -7   9   3       11.61       14.98     10.56 o
  -5   9   3       65.52       68.72     12.65 o
  -3   9   3       69.77       85.19     16.06 o
  -1   9   3      832.37      767.24     34.57 o
   1   9   3        0.14       13.55     13.75 o
   3   9   3       48.10       55.19     15.67 o
   5   9   3        4.21       -1.41     16.73 o
   7   9   3       43.36       33.92     16.25 o
   9   9   3      562.11      534.33     43.32 o
  11   9   3      193.01      166.36     20.70 o
 -10  10   3       48.18       67.17     13.39 o
  -8  10   3       11.44       30.27     12.20 o
  -6  10   3        1.64       30.75     11.61 o
  -4  10   3        1.04       23.09     10.28 o
  -2  10   3       16.73       33.83     14.19 o
   0  10   3      448.04      421.34     29.60 o
   2  10   3      189.32      236.78     49.93 o
   4  10   3       33.80       45.45     53.91 o
   6  10   3       70.96       88.09     21.88 o
 -28   0   4     1887.58     1860.03    104.11 o
 -26   0   4      634.81      671.14     42.85 o
 -24   0   4        6.26       -9.89     24.50 o
 -22   0   4       53.65       78.09     14.66 o
 -20   0   4     1169.21      855.19     24.70 o
 -18   0   4        2.82       -2.78      8.35 o
 -16   0   4     2018.28     2010.75     36.13 o
 -14   0   4     2413.11     2477.44     38.78 o
 -12   0   4      295.90      287.35      8.75 o
 -10   0   4     1216.35     1102.26     22.41 o
  -8   0   4     3966.67     3636.29     64.57 o
  -6   0   4     1399.33     1261.05     25.76 o
  -4   0   4     1741.10     2030.15     45.04 o
  -2   0   4    16433.22    18721.68    516.07 o
   0   0   4     5272.28     5446.76    110.93 o
   2   0   4    24768.13    25615.33    468.03 o
   4   0   4      921.35      925.95     20.72 o
   6   0   4      864.64      890.97     20.32 o
   8   0   4      339.97      337.42     18.14 o
  10   0   4     1914.31     1785.00     55.28 o
  12   0   4     1149.91     1219.38     50.14 o
  14   0   4      744.47      661.88     36.63 o
  16   0   4      110.48       77.91     27.24 o
  18   0   4       96.13      102.40     30.66 o
  20   0   4      216.93      199.29     40.42 o
  22   0   4        4.31       49.54     36.76 o
  24   0   4       62.50       70.10     26.60 o
 -29   1   4      869.24     1035.56     47.49 o
 -27   1   4       78.75       56.88     20.87 o
 -25   1   4        8.53        4.36     13.21 o
 -23   1   4        4.65       -2.05      9.12 o
 -21   1   4     1949.91     1676.49     34.54 o
 -19   1   4      203.70      240.11     11.85 o
 -17   1   4      362.84      329.14      8.98 o
 -15   1   4     1250.47     1197.20     16.81 o
 -13   1   4       14.16        5.90      3.10 o
 -11   1   4      832.17      859.57     11.92 o
  -9   1   4     2864.69     2726.32     30.88 o
  -7   1   4     9242.13     8903.15    115.38 o
  -5   1   4       50.62       45.68      4.11 o
  -3   1   4    81003.80    83892.32   1254.14 o
  -1   1   4    34866.10    37628.55    491.51 o
   1   1   4     2026.72     2104.16     30.89 o
   3   1   4      283.22      315.90      8.60 o
   5   1   4     3317.03     3548.79     48.65 o
   7   1   4     2052.93     2051.80     33.06 o
   9   1   4     2664.20     2625.24     43.70 o
  11   1   4     1138.84     1097.27     27.75 o
  13   1   4      169.57      242.75     19.80 o
  15   1   4     2270.41     2107.13     46.26 o
  17   1   4       61.76       43.51     12.50 o
  19   1   4       36.38       45.85     17.13 o
  21   1   4        9.78       -2.05     14.91 o
  23   1   4      790.68      746.70     73.18 o
 -28   2   4       91.11      104.64     20.90 o
 -26   2   4       57.56       57.98     13.50 o
 -24   2   4       48.03       36.15     11.66 o
 -22   2   4        3.61        0.66      9.91 o
 -20   2   4      507.02      420.77     16.41 o
 -18   2   4      916.02      833.92     19.14 o
 -16   2   4     3972.18     3596.10     52.10 o
 -14   2   4      151.42      132.24      6.01 o
 -12   2   4      321.96      327.43      7.33 o
 -10   2   4     1698.18     1812.01     26.24 o
  -8   2   4     4752.96     4824.02     62.60 o
  -6   2   4     1537.93     1451.83     20.24 o
  -4   2   4     5886.65     6146.88     78.13 o
  -2   2   4    43918.37    47253.02    616.41 o
   0   2   4     2609.34     2700.90     43.35 o
   2   2   4     3707.86     4055.24     50.49 o
   4   2   4      150.70      222.81      6.74 o
   6   2   4      169.60      222.00      7.26 o
   8   2   4      240.50      286.66      9.36 o
  10   2   4    16295.94    15694.75    226.10 o
  12   2   4      970.35      915.56     27.28 o
  14   2   4      189.07      186.23     17.23 o
  16   2   4      361.95      352.89     26.29 o
  18   2   4      128.06      142.76     15.91 o
  20   2   4       12.22       12.65     12.30 o
  22   2   4        2.59       -2.69     14.44 o
 -27   3   4       21.43       25.71     13.64 o
 -25   3   4      419.10      415.83     29.52 o
 -23   3   4       14.49       26.22     10.05 o
 -21   3   4       64.74       90.21     11.34 o
 -19   3   4      357.53      337.41     17.34 o
 -17   3   4       29.72       16.35      6.03 o
 -15   3   4     1150.85      989.89     21.59 o
 -13   3   4       81.63       87.03      6.15 o
 -11   3   4      393.60      394.91      9.50 o
  -9   3   4      568.37      546.43     11.01 o
  -7   3   4      175.91      206.42      6.73 o
  -5   3   4      104.44      160.26      5.44 o
  -3   3   4       68.63      112.58      5.76 o
  -1   3   4       91.29      132.40      6.46 o
   1   3   4      115.13      132.88      7.88 o
   3   3   4      175.26      163.32      6.32 o
   5   3   4      119.45      139.33      5.47 o
   7   3   4        6.24        8.72      3.87 o
   9   3   4      417.55      416.93     11.97 o
  11   3   4     1085.13      973.25     20.13 o
  13   3   4      147.97      137.29     12.80 o
  15   3   4       31.75       40.35     11.34 o
  17   3   4        5.78       21.73     11.51 o
  19   3   4      149.37      125.35     16.84 o
  21   3   4       69.45       76.15     15.13 o
 -26   4   4       19.17       28.91     14.54 o
 -24   4   4       35.75       16.56     11.99 o
 -22   4   4        3.41       -3.36      8.69 o
 -20   4   4      167.79      170.42     12.42 o
 -18   4   4       87.78      104.81     10.70 o
 -16   4   4       70.40       83.85      9.08 o
 -14   4   4     1083.54      962.58     20.56 o
 -12   4   4       87.02       98.18      7.30 o
 -10   4   4     1306.30     1267.58     22.56 o
  -8   4   4       95.03      104.96      6.19 o
  -6   4   4     2662.19     2694.58     35.84 o
  -4   4   4      103.40      140.73      7.68 o
  -2   4   4       38.64       50.65      5.98 o
   0   4   4       36.82       49.87      6.01 o
   2   4   4      345.83      395.50     11.77 o
   4   4   4      126.16      165.43     10.00 o
   6   4   4      171.72      147.58     11.01 o
   8   4   4        7.67        4.04      6.97 o
  10   4   4       30.90       14.15      6.84 o
  12   4   4        6.35       13.24      6.71 o
  14   4   4      313.08      320.30     15.57 o
  16   4   4       19.92       12.59     11.33 o
  18   4   4       31.17       31.08     15.67 o
  20   4   4       32.20       35.86     11.97 o
  22   4   4      126.40      124.73     36.02 o
 -25   5   4       69.51       93.03     18.54 o
 -23   5   4      339.18      367.62     20.10 o
 -21   5   4       50.23       63.01     12.33 o
 -19   5   4       11.01       23.84      8.98 o
 -17   5   4      260.49      239.40     14.16 o
 -15   5   4     2824.24     2522.05     52.48 o
 -13   5   4       10.09        5.98      6.19 o
 -11   5   4       24.71       27.06      5.86 o
  -9   5   4       22.92       33.14      5.63 o
  -7   5   4      138.78      154.88      6.90 o
  -5   5   4       56.46       79.41      7.52 o
  -3   5   4     1892.33     1783.64     31.59 o
  -1   5   4      119.68      143.72      9.29 o
   1   5   4        6.30       11.80      6.26 o
   3   5   4     1997.69     1872.95     49.92 o
   5   5   4      780.57      608.15     15.49 o
   7   5   4       38.91       39.98      9.17 o
   9   5   4      136.35      131.94     10.98 o
  11   5   4      976.42      923.47     29.08 o
  13   5   4       32.77       28.85      9.63 o
  15   5   4       78.36       85.26     15.49 o
  17   5   4       27.79       19.50     17.44 o
  19   5   4       20.58       19.82     16.16 o
 -24   6   4        0.01       15.31      9.73 o
 -22   6   4      204.11      199.46     15.76 o
 -20   6   4       19.09       36.03      9.63 o
 -18   6   4        7.30       14.48     10.72 o
 -16   6   4      425.37      416.99     19.35 o
 -14   6   4     1606.51     1331.69     38.10 o
 -12   6   4      267.97      236.94     14.08 o
 -10   6   4      169.56      165.31     10.96 o
  -8   6   4      363.49      331.57     15.19 o
  -6   6   4       35.59       41.68      8.71 o
  -4   6   4     1189.42     1112.38     26.28 o
  -2   6   4      587.45      578.42     15.98 o
   0   6   4      518.07      508.24     25.00 o
   2   6   4      863.03      851.15     22.69 o
   4   6   4      300.36      231.30     13.87 o
   6   6   4     1227.52      998.99     31.94 o
   8   6   4      126.64      126.14     20.05 o
  10   6   4      276.03      284.17     15.60 o
  12   6   4      162.96      178.75     17.33 o
  14   6   4       10.13        9.88     12.51 o
  16   6   4        7.84       32.29     15.05 o
  18   6   4       35.78       37.25     14.51 o
 -23   7   4       66.85      100.91     19.84 o
 -21   7   4      138.15      154.25     18.29 o
 -19   7   4       10.69       23.21     11.52 o
 -17   7   4        0.49       13.82     10.18 o
 -15   7   4      244.44      231.13     15.78 o
 -13   7   4      131.37      115.43     11.52 o
 -11   7   4      143.81      164.76     12.13 o
  -9   7   4        0.37       -4.69      8.14 o
  -7   7   4      227.16      242.35     15.79 o
  -5   7   4       27.45       30.38     10.76 o
  -3   7   4      326.68      358.65     18.24 o
  -1   7   4       97.74       98.26      9.52 o
   1   7   4      337.91      333.27     23.96 o
   3   7   4       63.43       62.55      9.17 o
   5   7   4       28.72       23.88     10.05 o
   7   7   4       78.75       74.47     12.72 o
   9   7   4      155.58      145.32     18.82 o
  11   7   4       52.07       47.81     12.69 o
  13   7   4        0.06       14.96     10.52 o
  15   7   4        0.69       20.24     13.35 o
  17   7   4       55.54       77.26     16.97 o
 -20   8   4       39.92       44.86     13.72 o
 -18   8   4      527.02      482.79     35.63 o
 -16   8   4        4.81       21.03     10.04 o
 -14   8   4        4.37       13.21      9.38 o
 -12   8   4       13.62       26.75     11.69 o
 -10   8   4       34.78       46.15     11.37 o
  -8   8   4      146.32      158.02     20.84 o
  -6   8   4       60.45       78.60     11.42 o
  -4   8   4       12.62       12.59     10.34 o
  -2   8   4       25.15       26.56     13.28 o
   0   8   4       10.82       21.90     11.25 o
   2   8   4       42.67       46.42     10.33 o
   4   8   4        4.14        8.12     10.11 o
   6   8   4      109.87      116.42     15.24 o
   8   8   4       77.23       90.07     15.46 o
  10   8   4       37.50       36.98     14.03 o
  12   8   4       22.01       43.41     15.69 o
  14   8   4        4.35       28.46     12.91 o
 -15   9   4       84.88      100.07     15.15 o
 -13   9   4        0.54       22.24      9.84 o
 -11   9   4       50.99       61.95     13.72 o
  -9   9   4      177.48      160.59     17.92 o
  -7   9   4      123.63      152.52     15.41 o
  -5   9   4        7.24       41.76     16.90 o
  -3   9   4      442.02      422.75     30.32 o
  -1   9   4     1500.40     1607.06     89.78 o
   1   9   4        5.84       26.15     13.67 o
   3   9   4       12.28       44.18     16.95 o
   5   9   4        8.24       10.20     11.87 o
   7   9   4        6.10       14.78     12.16 o
   9   9   4      541.97      473.63     34.17 o
 -10  10   4      554.47      568.76     45.96 o
  -8  10   4      336.25      380.35     29.83 o
  -6  10   4       42.12       41.02     19.76 o
  -4  10   4        8.60       21.29     14.21 o
  -2  10   4       87.82       97.55     17.22 o
   0  10   4       98.58      126.83     18.96 o
   2  10   4      227.17      333.44     51.90 o
   4  10   4       32.59       54.16     18.96 o
 -29   1   5      655.65      637.66     64.06 o
 -27   1   5        2.61       -5.25     13.33 o
 -25   1   5       13.86       10.88     13.25 o
 -23   1   5       13.87        2.16      8.54 o
 -21   1   5      215.45      256.51     13.45 o
 -19   1   5      270.67      337.86     12.19 o
 -17   1   5     1524.71     1355.50     19.72 o
 -15   1   5        1.35        4.00      3.70 o
 -13   1   5        1.59       -2.84      3.01 o
 -11   1   5      327.94      392.03      7.51 o
  -9   1   5       77.61      114.30      4.15 o
  -7   1   5      826.54      766.91     10.93 o
  -5   1   5     2148.59     2094.66     29.29 o
  -3   1   5     2823.13     3483.60     46.15 o
  -1   1   5      508.02      433.09      8.69 o
   1   1   5     1696.74     1964.24     28.46 o
   3   1   5      195.74      232.72      8.78 o
   5   1   5      298.37      343.21      7.95 o
   7   1   5     2550.63     2836.48     38.96 o
   9   1   5     2965.15     2913.33     53.58 o
  11   1   5       31.86       43.25     10.68 o
  13   1   5       98.20      121.76     13.35 o
  15   1   5        1.61        4.71     10.93 o
  17   1   5      101.31       83.66     19.99 o
  19   1   5      273.46      250.34     24.40 o
  21   1   5        3.10       19.44     25.73 o
  23   1   5      129.84      122.55     56.31 o
 -28   2   5      380.66      424.38     45.17 o
 -26   2   5      248.59      224.59     21.88 o
 -24   2   5       69.04       84.16     13.03 o
 -22   2   5        3.00        8.44      7.48 o
 -20   2   5       48.95       49.06      8.20 o
 -18   2   5     4122.41     3753.05     56.83 o
 -16   2   5     4493.65     3987.33     60.44 o
 -14   2   5      337.80      345.83      8.30 o
 -12   2   5     4464.90     4139.02     50.51 o
 -10   2   5       78.19       88.79      4.99 o
  -8   2   5     1401.69     1431.30     21.70 o
  -6   2   5      103.90      108.38      5.13 o
  -4   2   5    16499.83    17572.37    223.09 o
  -2   2   5      328.10      333.29      6.84 o
   0   2   5     1790.59     1940.45     25.71 o
   2   2   5     4530.24     4870.54     59.82 o
   4   2   5        5.15       15.93      3.82 o
   6   2   5     1311.93     1358.79     22.68 o
   8   2   5     1582.34     1592.21     28.09 o
  10   2   5     3226.97     3035.86     61.02 o
  12   2   5        9.46       10.25     11.90 o
  14   2   5      427.17      396.34     21.40 o
  16   2   5      418.95      303.43     20.71 o
  18   2   5        0.51        0.42     11.50 o
  20   2   5       99.52      106.94     18.80 o
  22   2   5       14.91       32.76     17.47 o
 -29   3   5      638.26      545.01     45.17 o
 -27   3   5       50.44       32.40     17.98 o
 -25   3   5      113.51      138.53     15.81 o
 -23   3   5       66.50       78.72     10.92 o
 -21   3   5      348.95      361.83     16.95 o
 -19   3   5       21.45       22.78      6.61 o
 -17   3   5     5915.41     5362.63     92.93 o
 -15   3   5      589.04      541.94     14.57 o
 -13   3   5     3993.66     3706.26     51.26 o
 -11   3   5       88.64      117.85      6.02 o
  -9   3   5      440.78      433.67     10.05 o
  -7   3   5      378.22      385.81      9.51 o
  -5   3   5     1148.79     1301.83     19.13 o
  -3   3   5     3979.99     4322.84     68.01 o
  -1   3   5     1335.70     1436.36     25.69 o
   1   3   5     1112.49     1270.35     20.27 o
   3   3   5        0.05       -0.06      3.46 o
   5   3   5      604.05      617.95     12.18 o
   7   3   5        1.22       -0.20      6.20 o
   9   3   5     1068.79     1032.86     24.79 o
  11   3   5     1356.89     1283.99     33.73 o
  13   3   5        9.83       12.68     10.83 o
  15   3   5     1438.40     1343.28     36.03 o
  17   3   5      205.02      169.75     16.45 o
  19   3   5        7.30        9.18     12.21 o
  21   3   5        1.81        7.31     12.57 o
 -28   4   5       23.22       18.23     15.30 o
 -26   4   5      128.41      140.17     24.45 o
 -24   4   5       78.25       88.94     13.54 o
 -22   4   5        0.06       -9.17      9.17 o
 -20   4   5        0.01        0.44      7.93 o
 -18   4   5      234.95      282.55     15.10 o
 -16   4   5      390.63      372.20     15.23 o
 -14   4   5       20.91       46.92      7.04 o
 -12   4   5      864.66      754.85     16.77 o
 -10   4   5        0.12       -4.13      4.13 o
  -8   4   5      214.56      243.75      8.45 o
  -6   4   5       47.48       60.92      6.95 o
  -4   4   5      987.27      970.04     19.17 o
  -2   4   5       22.25       31.10      5.69 o
   0   4   5     1164.68     1119.52     23.13 o
   2   4   5      143.30      136.25      7.86 o
   4   4   5       73.88       84.90      7.74 o
   6   4   5        9.84        3.48      6.72 o
   8   4   5       73.87       74.82      9.00 o
  10   4   5      114.30       96.54      9.83 o
  12   4   5        0.73        1.05      7.76 o
  14   4   5       91.92       99.76     11.26 o
  16   4   5      219.14      229.08     16.76 o
  18   4   5        0.15        9.14     11.34 o
  20   4   5       47.66       38.89     14.63 o
 -27   5   5        2.37       14.63     12.40 o
 -25   5   5      191.67      259.70     24.31 o
 -23   5   5       33.15       61.99     12.39 o
 -21   5   5      525.56      542.42     20.31 o
 -19   5   5       55.64       45.52      9.88 o
 -17   5   5     1920.05     1756.90     40.59 o
 -15   5   5     1167.48     1002.44     33.50 o
 -13   5   5       57.85       52.67      7.79 o
 -11   5   5       21.74        7.15      7.22 o
  -9   5   5     1650.42     1482.90     30.70 o
  -7   5   5      550.02      566.25     15.06 o
  -5   5   5     5899.75     5526.50    133.02 o
  -3   5   5      211.67      203.96     11.00 o
  -1   5   5       17.90       38.09      7.76 o
   1   5   5     2857.28     2803.17     95.43 o
   3   5   5      969.83     1033.97     24.88 o
   5   5   5      503.57      509.19     19.04 o
   7   5   5      104.68      135.60     10.68 o
   9   5   5      551.53      446.93     16.65 o
  11   5   5        6.16       17.98      9.50 o
  13   5   5       38.67       44.25     15.55 o
  15   5   5      125.23      134.30     18.80 o
  17   5   5        3.70        7.99     14.91 o
  19   5   5       35.14       39.06     17.58 o
 -24   6   5      400.85      403.85     28.45 o
 -22   6   5      445.80      474.83     22.00 o
 -20   6   5        0.18        9.35      8.90 o
 -18   6   5      160.91      193.27     14.10 o
 -16   6   5      826.46      733.92     21.50 o
 -14   6   5       47.49       46.38      8.84 o
 -12   6   5      857.95      698.71     19.28 o
 -10   6   5        5.86       -2.42      5.82 o
  -8   6   5      171.15      161.03     10.26 o
  -6   6   5       19.00       32.69      7.01 o
  -4   6   5     8926.41     8313.20    185.93 o
  -2   6   5      178.70      291.53     27.93 o
   0   6   5        8.87        7.58     13.53 o
   2   6   5     1173.83     1165.79     39.55 o
   4   6   5     1042.94      855.66     50.65 o
   6   6   5       17.78       38.64     12.08 o
   8   6   5        0.06        0.09      9.62 o
  10   6   5       35.41       45.48     10.85 o
  12   6   5      149.93      152.44     14.86 o
  14   6   5      703.11      662.45     30.05 o
  16   6   5       58.79       72.28     16.81 o
  18   6   5       74.08       95.01     18.22 o
 -23   7   5       27.26       57.94     17.29 o
 -21   7   5       58.09       68.87     14.99 o
 -19   7   5       92.40      129.84     15.99 o
 -17   7   5      147.01      168.49     15.75 o
 -15   7   5      146.59      147.66     13.35 o
 -13   7   5       80.86       88.72     11.15 o
 -11   7   5        0.93       14.93      9.65 o
  -9   7   5      154.15      151.91     13.35 o
  -7   7   5       22.59       33.72      9.69 o
  -5   7   5      390.00      333.17     22.34 o
  -3   7   5      123.26      133.01     17.62 o
  -1   7   5      202.60      247.06     13.97 o
   1   7   5        9.92       23.59      7.60 o
   3   7   5       71.18      102.73     11.39 o
   5   7   5      245.03      238.70     22.82 o
   7   7   5       22.65       41.57     12.01 o
   9   7   5      192.74      142.61     17.92 o
  11   7   5      314.72      356.16     26.27 o
  13   7   5       41.07       48.26     13.21 o
  15   7   5       98.67       91.02     17.47 o
 -20   8   5      222.13      214.56     18.73 o
 -18   8   5      190.03      194.86     22.54 o
 -16   8   5       60.52       83.31     12.39 o
 -14   8   5        1.73        3.22     10.61 o
 -12   8   5       11.77       15.44     11.19 o
 -10   8   5        0.48       16.13     10.02 o
  -8   8   5      141.61      159.93     15.20 o
  -6   8   5        1.72       11.72     12.24 o
  -4   8   5      191.89      189.65     16.55 o
  -2   8   5        3.22       10.13     10.14 o
   0   8   5      224.55      236.92     20.05 o
   2   8   5       68.08       66.02     11.29 o
   4   8   5       46.51       45.38     14.07 o
   6   8   5        0.96       20.13     11.48 o
   8   8   5      876.46      795.04     34.14 o
  10   8   5       56.79       51.86     15.36 o
  12   8   5       38.19       46.97     17.30 o
 -17   9   5      183.37      140.94     57.00 o
 -15   9   5        0.22       25.98     11.78 o
 -13   9   5       25.55       47.24     12.90 o
 -11   9   5     1025.90     1007.42     47.54 o
  -9   9   5      467.51      463.57     31.85 o
  -7   9   5       12.05       26.06     11.40 o
  -5   9   5        3.81       14.95     11.69 o
  -3   9   5      113.75      157.08     19.22 o
  -1   9   5     1044.35     1064.83     55.38 o
   1   9   5      205.57      246.67     22.07 o
   3   9   5        6.88       22.74     12.87 o
   5   9   5       22.52       41.89     19.86 o
   7   9   5       10.47       20.87     13.56 o
   9   9   5      628.93      631.49     35.01 o
 -10  10   5       80.42       96.47     14.52 o
  -8  10   5        2.04       18.74     14.55 o
  -6  10   5        8.25       31.74     10.39 o
  -4  10   5        0.93       12.90     15.10 o
  -2  10   5       79.92      134.42     25.32 o
   0  10   5       48.93       40.52     15.46 o
   2  10   5       14.14       46.65     17.51 o
 -30   0   6      108.88      108.07     44.23 o
 -28   0   6       37.80       17.34     21.93 o
 -26   0   6        0.22       -2.28     16.83 o
 -24   0   6       63.05       55.81     14.95 o
 -22   0   6        7.52       36.23     12.13 o
 -20   0   6      261.80      254.63     14.60 o
 -18   0   6      568.04      544.17     18.00 o
 -16   0   6      354.09      327.52     12.01 o
 -14   0   6     1428.77     1432.63     25.68 o
 -12   0   6     2321.31     2158.48     34.22 o
 -10   0   6      664.38      599.52     13.14 o
  -8   0   6      750.27      700.84     15.37 o
  -6   0   6     2106.13     2080.30     35.67 o
  -4   0   6     4317.87     4796.57     70.11 o
  -2   0   6     8508.33     8540.74    158.34 o
   0   0   6     2473.94     2633.78     46.25 o
   2   0   6     7172.93     7171.05    124.78 o
   4   0   6     1558.72     1525.63     30.50 o
   6   0   6       41.09       59.58      7.77 o
   8   0   6       45.41       52.02     12.53 o
  10   0   6     1035.03      982.28     39.57 o
  12   0   6       37.40       53.98     17.40 o
  14   0   6        9.27       29.80     16.89 o
  16   0   6       11.66        1.48     19.50 o
  18   0   6      536.63      469.89     55.33 o
  20   0   6       33.33       25.24     29.47 o
  22   0   6        5.04       61.97     44.58 o
 -29   1   6        0.02      -15.29     25.54 o
 -27   1   6      334.00      422.08     26.12 o
 -25   1   6      159.27      207.67     18.33 o
 -23   1   6      110.20      109.42     12.65 o
 -21   1   6      614.34      505.59     19.29 o
 -19   1   6      648.76      582.01     21.42 o
 -17   1   6     1393.20     1313.70     19.04 o
 -15   1   6        0.73        7.14      3.73 o
 -13   1   6      797.67      752.28     11.63 o
 -11   1   6     4195.25     4057.80     46.12 o
  -9   1   6     1761.25     1889.88     23.40 o
  -7   1   6      258.17      283.97      6.42 o
  -5   1   6      453.58      490.33      9.33 o
  -3   1   6     1116.27     1091.40     16.06 o
  -1   1   6     1177.27     1418.91     20.85 o
   1   1   6     5204.27     5501.99     73.63 o
   3   1   6     1003.04      967.33     16.91 o
   5   1   6      388.55      388.82      8.50 o
   7   1   6     1027.15     1050.90     18.29 o
   9   1   6      134.09      166.21     11.37 o
  11   1   6     1099.07     1116.88     28.63 o
  13   1   6      737.73      718.82     22.71 o
  15   1   6        7.78        2.18     15.09 o
  17   1   6     1074.07     1158.78     49.38 o
  19   1   6      201.76      259.87     32.40 o
  21   1   6        2.48        5.97     20.20 o
 -30   2   6      482.50      642.07     31.68 o
 -28   2   6        0.21       15.85     15.66 o
 -26   2   6      443.78      536.28     26.24 o
 -24   2   6        9.26        5.08      9.90 o
 -22   2   6      151.02      151.23     10.71 o
 -20   2   6      123.49       91.57      9.23 o
 -18   2   6     5431.43     4724.34     81.75 o
 -16   2   6       94.60      110.03      7.03 o
 -14   2   6     1005.90      979.57     15.49 o
 -12   2   6     8327.10     8024.58     98.30 o
 -10   2   6       97.74      145.47      5.60 o
  -8   2   6     1459.04     1533.51     27.95 o
  -6   2   6        0.42       -3.12      3.12 o
  -4   2   6      982.46     1076.48     15.73 o
  -2   2   6     2302.06     2613.98     34.64 o
   0   2   6    10495.72    11953.07    147.87 o
   2   2   6      834.10     1013.00     15.20 o
   4   2   6      688.04      799.77     16.38 o
   6   2   6     3006.82     3325.25     49.22 o
   8   2   6      461.28      478.21     14.82 o
  10   2   6      100.40       95.90     16.03 o
  12   2   6       32.18       24.90     11.95 o
  14   2   6      170.14      155.16     17.17 o
  16   2   6        0.19        2.19     12.61 o
  18   2   6      108.69      149.20     19.35 o
  20   2   6      177.53      152.16     20.48 o
 -29   3   6      119.67      194.92     44.03 o
 -27   3   6       26.11       20.20     19.85 o
 -25   3   6       11.15       18.45      9.51 o
 -23   3   6      379.14      372.93     16.27 o
 -21   3   6       12.40       11.49      7.30 o
 -19   3   6        0.06       -1.06      6.84 o
 -17   3   6       63.51       51.01      9.10 o
 -15   3   6       14.31       25.60      7.35 o
 -13   3   6      200.24      232.98      9.07 o
 -11   3   6       12.82       12.77      4.53 o
  -9   3   6      261.07      293.05      9.02 o
  -7   3   6     1362.15     1514.24     22.38 o
  -5   3   6       50.19       60.00      4.27 o
  -3   3   6     1590.10     1875.89     29.45 o
  -1   3   6        0.03       11.62      4.14 o
   1   3   6      730.71      669.63     11.99 o
   3   3   6        3.12        2.48      3.86 o
   5   3   6     2248.45     2465.09     37.47 o
   7   3   6       21.79       14.79      6.60 o
   9   3   6       27.54       25.64     10.44 o
  11   3   6       72.14       64.03     12.35 o
  13   3   6       12.58        5.31      9.81 o
  15   3   6        0.42       -2.36     10.68 o
  17   3   6        0.26       -2.58     11.61 o
  19   3   6       51.53       54.13     13.85 o
 -28   4   6        8.54       20.71     14.80 o
 -26   4   6      102.10      154.74     16.00 o
 -24   4   6        8.78        4.51     11.06 o
 -22   4   6      215.94      217.04     14.68 o
 -20   4   6       37.24       27.73      9.46 o
 -18   4   6      366.31      368.77     15.87 o
 -16   4   6      240.18      239.80     12.60 o
 -14   4   6      219.80      197.67     10.13 o
 -12   4   6        8.15       21.83      6.84 o
 -10   4   6      876.07      786.03     16.25 o
  -8   4   6      328.94      336.36      9.47 o
  -6   4   6     3932.76     3640.85     58.75 o
  -4   4   6      828.40      790.55     17.15 o
  -2   4   6      209.18      259.66     13.17 o
   0   4   6      352.58      396.03     11.93 o
   2   4   6       57.73       79.98      7.54 o
   4   4   6      206.19      185.75     10.79 o
   6   4   6      159.46      180.82     11.01 o
   8   4   6      242.75      208.47     12.44 o
  10   4   6       25.03       19.67      9.36 o
  12   4   6      611.79      585.74     20.26 o
  14   4   6        8.44       16.13     10.33 o
  16   4   6      135.71      135.91     15.94 o
  18   4   6      164.48      164.53     16.25 o
 -27   5   6        4.52        9.14     11.28 o
 -25   5   6      155.26      167.96     27.87 o
 -23   5   6       96.86      112.55     14.31 o
 -21   5   6       59.51       65.85     11.26 o
 -19   5   6        6.92       -2.24      7.82 o
 -17   5   6       26.52       30.04      9.22 o
 -15   5   6      390.98      405.04     15.36 o
 -13   5   6     2018.50     1593.17     45.84 o
 -11   5   6      107.95      123.67      8.40 o
  -9   5   6       73.21       75.76      7.36 o
  -7   5   6      283.21      343.80     23.05 o
  -5   5   6     4945.90     4558.56     90.17 o
  -3   5   6        6.55       45.55     12.77 o
  -1   5   6       59.22       48.32      8.90 o
   1   5   6       28.07       62.47      9.13 o
   3   5   6        1.56        3.18      7.96 o
   5   5   6       93.46       44.54     11.01 o
   7   5   6       12.25       10.70      8.58 o
   9   5   6      204.10      185.05     14.47 o
  11   5   6      715.34      647.82     25.83 o
  13   5   6      260.30      336.34     22.30 o
  15   5   6       22.64       14.83     12.81 o
  17   5   6       12.22        6.08     13.94 o
 -24   6   6        0.90       -4.46     10.84 o
 -22   6   6        5.01       19.68     11.51 o
 -20   6   6        0.66        7.32      8.89 o
 -18   6   6       53.42       49.74     10.34 o
 -16   6   6      484.84      438.06     16.90 o
 -14   6   6      294.09      239.73     12.85 o
 -12   6   6      205.42      172.33     11.41 o
 -10   6   6       20.19       10.32      6.90 o
  -8   6   6      568.34      539.59     17.10 o
  -6   6   6     2632.41     2402.42     75.66 o
  -4   6   6     2330.13     2194.22     59.41 o
  -2   6   6       90.66       79.06     10.38 o
   0   6   6       24.21       25.92      8.89 o
   2   6   6       61.17       78.47     10.30 o
   4   6   6       24.04       64.79     13.30 o
   6   6   6      142.53      135.10     14.58 o
   8   6   6       46.40       58.40     11.27 o
  10   6   6     1364.79     1260.76     57.37 o
  12   6   6     1704.74     1544.15     49.48 o
  14   6   6        2.18        2.54     13.28 o
  16   6   6       74.15       92.92     24.78 o
 -23   7   6       81.27      106.17     16.68 o
 -21   7   6        3.87       24.54     11.64 o
 -19   7   6        4.55       20.62     11.27 o
 -17   7   6        3.14       -2.76      9.66 o
 -15   7   6        7.70       12.16      9.33 o
 -13   7   6        5.62       21.88      8.57 o
 -11   7   6        9.98       14.95      9.79 o
  -9   7   6        2.67        2.34      9.86 o
  -7   7   6       48.32       50.00      8.55 o
  -5   7   6        9.93       -1.13      7.48 o
  -3   7   6       68.03       92.74     10.90 o
  -1   7   6      352.97      370.99     15.57 o
   1   7   6      266.86      304.29     17.54 o
   3   7   6       17.63       18.73     11.51 o
   5   7   6        0.20        7.36     10.95 o
   7   7   6      120.92      100.18     16.92 o
   9   7   6        7.89        1.65     12.91 o
  11   7   6      300.40      272.39     18.53 o
  13   7   6       62.86       63.43     16.89 o
 -20   8   6        4.26       31.05     13.69 o
 -18   8   6        5.58       27.55     11.37 o
 -16   8   6        2.32       19.64      9.43 o
 -14   8   6       42.58       61.36     13.52 o
 -12   8   6       14.02       23.06     11.38 o
 -10   8   6       22.68       49.89     12.07 o
  -8   8   6        5.05       25.15     10.13 o
  -6   8   6       19.05       35.51     10.72 o
  -4   8   6       45.13       52.24     12.39 o
  -2   8   6       48.68       37.69      9.95 o
   0   8   6        0.33       18.38      9.10 o
   2   8   6        0.42        6.63      9.46 o
   4   8   6      178.96      198.36     17.79 o
   6   8   6      321.57      339.29     24.09 o
   8   8   6      292.95      357.22     25.67 o
  10   8   6      275.73      277.05     29.05 o
  12   8   6      177.13      150.32     21.93 o
 -17   9   6       21.38       43.33     12.94 o
 -15   9   6        5.17       47.25     28.03 o
 -13   9   6       92.14       95.49     14.76 o
 -11   9   6        0.51       35.53     11.38 o
  -9   9   6        1.64       19.81     10.66 o
  -7   9   6       72.42       67.29     13.02 o
  -5   9   6        1.74       18.02     12.99 o
  -3   9   6       88.83       96.64     17.03 o
  -1   9   6     1341.94     1300.71     60.35 o
   1   9   6       12.95       34.16     11.60 o
   3   9   6       55.02       62.36     19.34 o
   5   9   6        0.22       25.89     13.39 o
   7   9   6     1183.60     1173.76     79.36 o
 -10  10   6       28.68       51.37     12.46 o
  -8  10   6        8.48       24.13     13.59 o
  -6  10   6       15.40       35.01     19.94 o
  -4  10   6       12.24       21.31     13.36 o
  -2  10   6      893.03      907.44     38.75 o
   0  10   6       18.24       84.28     20.58 o
 -31   1   7        0.97        6.02     19.42 o
 -29   1   7        4.73       -3.59     14.29 o
 -27   1   7      602.42      666.29     35.77 o
 -25   1   7       93.21      109.45     16.11 o
 -23   1   7       10.19        0.63      9.25 o
 -21   1   7      879.89      718.59     16.72 o
 -19   1   7       49.68       43.59      6.40 o
 -17   1   7       55.48       66.38      5.83 o
 -15   1   7      220.21      227.32      6.96 o
 -13   1   7      103.83      134.67      5.31 o
 -11   1   7     1308.00     1384.77     20.36 o
  -9   1   7     5809.38     6197.05     69.14 o
  -7   1   7       67.07       80.31      4.31 o
  -5   1   7      796.63      817.13     12.82 o
  -3   1   7     3678.04     3881.79     46.51 o
  -1   1   7     2581.96     2921.97     39.65 o
   1   1   7       67.15       93.93      5.44 o
   3   1   7      688.16      661.52     12.99 o
   5   1   7      609.89      603.48     12.31 o
   7   1   7      909.70      855.79     19.21 o
   9   1   7     2910.58     2820.18     56.81 o
  11   1   7       35.08       46.14     11.35 o
  13   1   7      116.03      125.76     17.51 o
  15   1   7        3.29      -10.94     13.61 o
  17   1   7      305.27      304.17     25.81 o
  19   1   7        3.23       10.09     16.00 o
 -30   2   7       97.63      147.75     23.16 o
 -28   2   7       74.13       84.56     17.61 o
 -26   2   7      446.32      500.65     34.55 o
 -24   2   7       26.79       32.28      9.73 o
 -22   2   7      139.75      107.67     10.70 o
 -20   2   7      232.67      221.05     11.31 o
 -18   2   7        1.53        0.31      6.25 o
 -16   2   7      633.83      540.88     11.85 o
 -14   2   7     2565.77     2478.86     32.40 o
 -12   2   7       67.50       88.07      5.20 o
 -10   2   7     1201.90     1416.75     19.18 o
  -8   2   7     2242.95     2575.96     33.86 o
  -6   2   7     2526.80     2617.77     34.36 o
  -4   2   7     6205.71     6847.75     91.27 o
  -2   2   7     2262.85     2612.05     34.10 o
   0   2   7      108.49      135.64      5.80 o
   2   2   7     1164.51     1123.07     17.54 o
   4   2   7      651.39      725.33     14.52 o
   6   2   7      100.39      113.74      7.96 o
   8   2   7     1371.44     1324.92     29.47 o
  10   2   7      426.35      428.30     21.14 o
  12   2   7        5.30       -9.12     11.50 o
  14   2   7       12.69       15.38     13.12 o
  16   2   7      109.10      167.22     17.76 o
  18   2   7      145.74      128.13     23.50 o
  20   2   7       43.58       49.44     16.65 o
 -29   3   7       30.70       72.92     32.40 o
 -27   3   7       39.96       22.24     14.62 o
 -25   3   7       30.43       42.44     10.92 o
 -23   3   7      112.78       90.43     12.59 o
 -21   3   7      571.00      506.47     18.04 o
 -19   3   7       47.08       49.74      8.28 o
 -17   3   7      206.81      210.36     12.65 o
 -15   3   7      298.02      336.49     11.24 o
 -13   3   7      569.56      561.93     12.43 o
 -11   3   7      161.88      177.85      7.29 o
  -9   3   7       20.33       18.66      4.60 o
  -7   3   7     1101.29     1208.77     20.89 o
  -5   3   7     9746.65     9896.68    127.91 o
  -3   3   7     3295.30     3482.86     45.04 o
  -1   3   7     1427.37     1602.39     21.66 o
   1   3   7       92.27      105.76      5.49 o
   3   3   7     1109.48     1165.49     19.72 o
   5   3   7       58.20       77.56      8.81 o
   7   3   7       84.98       66.25      8.94 o
   9   3   7      314.12      318.36     17.81 o
  11   3   7      120.36      156.38     16.25 o
  13   3   7        9.14       14.65     12.92 o
  15   3   7       30.13       16.51     12.66 o
  17   3   7        3.16       28.04     12.67 o
  19   3   7       23.87       39.54     14.89 o
 -28   4   7        0.12        4.10     12.88 o
 -26   4   7      105.65      107.62     15.10 o
 -24   4   7        3.46        1.83     10.96 o
 -22   4   7      249.00      260.99     19.36 o
 -20   4   7       11.21       15.40      8.84 o
 -18   4   7        0.13       -1.59      7.47 o
 -16   4   7      658.38      529.68     17.67 o
 -14   4   7       45.32       25.25      6.39 o
 -12   4   7      145.02      145.47      8.88 o
 -10   4   7      406.03      444.84     13.69 o
  -8   4   7      447.52      421.78     14.52 o
  -6   4   7      356.19      409.44     12.76 o
  -4   4   7     2145.79     2143.93     34.08 o
  -2   4   7       69.01       79.33      7.70 o
   0   4   7       34.74       29.79      6.56 o
   2   4   7      272.52      282.87     11.63 o
   4   4   7      583.15      435.00     15.63 o
   6   4   7        4.11       -3.80      6.89 o
   8   4   7      399.11      380.74     15.77 o
  10   4   7       86.87       97.43     10.18 o
  12   4   7      564.04      543.53     19.78 o
  14   4   7      301.41      276.35     19.31 o
  16   4   7       30.81       46.97     13.35 o
  18   4   7        8.60       34.50     12.55 o
 -27   5   7       89.37      103.17     17.65 o
 -25   5   7      148.06      179.47     17.38 o
 -23   5   7       31.76       48.04     10.88 o
 -21   5   7      201.33      206.63     14.84 o
 -19   5   7       68.77       73.31     11.27 o
 -17   5   7      256.52      263.43     17.98 o
 -15   5   7     2330.38     1828.03     50.83 o
 -13   5   7        4.23        3.38      6.51 o
 -11   5   7      281.75      253.82     17.29 o
  -9   5   7      576.00      469.06     14.20 o
  -7   5   7     1378.88     1371.74     32.54 o
  -5   5   7      401.23      384.58     26.95 o
  -3   5   7     1673.16     1566.04     37.17 o
  -1   5   7       10.86        8.63      7.42 o
   1   5   7       10.40       21.65      7.63 o
   3   5   7     3083.20     2469.01     59.53 o
   5   5   7      718.71      553.63     22.22 o
   7   5   7        5.11       20.48      9.80 o
   9   5   7       46.74       39.14     11.95 o
  11   5   7      517.27      472.91     25.80 o
  13   5   7      123.99      176.21     19.41 o
  15   5   7      236.94      213.10     23.54 o
  17   5   7        0.03        3.90     20.95 o
 -26   6   7      113.71      110.82     15.19 o
 -24   6   7       96.28       92.40     14.19 o
 -22   6   7        4.89       18.67     10.18 o
 -20   6   7        9.24       17.52      9.62 o
 -18   6   7       86.56       75.27     11.48 o
 -16   6   7     2774.44     2424.32     74.60 o
 -14   6   7      950.30      770.71     23.71 o
 -12   6   7       36.40       34.63      7.77 o
 -10   6   7      151.49      145.34     11.57 o
  -8   6   7     1045.80      944.25     26.42 o
  -6   6   7      370.16      349.16     16.41 o
  -4   6   7       27.46       48.12      9.96 o
  -2   6   7        0.33       -7.15      7.15 o
   0   6   7       41.05       35.30      9.72 o
   2   6   7      664.58      567.84     23.98 o
   4   6   7       59.22       32.53     11.28 o
   6   6   7        1.79        3.74     10.96 o
   8   6   7      753.75      683.91     28.66 o
  10   6   7     1647.33     1366.54     54.27 o
  12   6   7       48.82       58.52     15.16 o
  14   6   7      148.34      125.82     23.86 o
 -23   7   7        6.23       30.06     12.90 o
 -21   7   7       34.56       39.23     13.06 o
 -19   7   7       11.61       12.31     11.27 o
 -17   7   7     1106.75      920.42     30.17 o
 -15   7   7       50.79       49.97      8.98 o
 -13   7   7      211.84      218.66     18.14 o
 -11   7   7        8.16        5.42      8.04 o
  -9   7   7      486.77      456.01     31.20 o
  -7   7   7        3.28        7.46      7.78 o
  -5   7   7       64.07       70.44     11.06 o
  -3   7   7      356.01      385.89     28.08 o
  -1   7   7       85.67       81.29     11.18 o
   1   7   7      598.25      562.22     32.60 o
   3   7   7       14.27       21.78     16.50 o
   5   7   7       17.78       11.07     12.59 o
   7   7   7       66.85       91.56     17.93 o
   9   7   7     1974.10     1835.68     56.96 o
  11   7   7      226.67      247.26     26.63 o
  13   7   7        0.27       15.12     13.91 o
 -20   8   7      502.54      493.66     52.02 o
 -18   8   7      214.20      232.71     22.18 o
 -16   8   7        8.78       15.80     11.58 o
 -14   8   7      238.67      261.24     26.54 o
 -12   8   7       28.14       29.99     11.19 o
 -10   8   7       12.72       25.79     10.78 o
  -8   8   7       63.96       65.66     12.14 o
  -6   8   7      164.64      173.71     14.38 o
  -4   8   7       71.42       52.74     10.76 o
  -2   8   7      552.27      602.52     30.49 o
   0   8   7      218.55      270.68     19.48 o
   2   8   7        7.82        9.61     10.63 o
   4   8   7      141.45      197.32     18.32 o
   6   8   7      147.18      202.04     25.18 o
   8   8   7        9.68       25.66     20.65 o
  10   8   7       17.04       10.51     19.25 o
 -17   9   7       23.32       51.50     18.76 o
 -15   9   7       32.00       98.71     14.08 o
 -13   9   7       38.41       47.13     18.46 o
 -11   9   7       49.94       98.59     19.42 o
  -9   9   7        0.09       33.53     10.25 o
  -7   9   7        3.37       23.31     10.56 o
  -5   9   7       20.08       25.22     12.93 o
  -3   9   7      151.01      175.40     38.80 o
  -1   9   7      159.79      149.38     17.04 o
   1   9   7        0.08       15.52     12.34 o
   3   9   7       52.98       93.50     19.76 o
   5   9   7       15.38       25.87     14.81 o
  -8  10   7      133.45      128.88     15.42 o
  -6  10   7        2.76       22.61     16.01 o
  -4  10   7      692.79      656.55     47.34 o
  -2  10   7      632.31      666.91     43.03 o
 -30   0   8       97.18      161.37     45.42 o
 -28   0   8       14.80      -33.32     33.32 o
 -26   0   8       74.97       63.23     15.41 o
 -24   0   8      809.85      826.65     34.52 o
 -22   0   8       28.65       24.95     12.68 o
 -20   0   8     3416.71     3351.67     76.42 o
 -18   0   8     2653.42     2600.05     48.60 o
 -16   0   8       93.94       85.73      8.15 o
 -14   0   8       36.76       31.24      8.23 o
 -12   0   8      120.11      120.21      6.81 o
 -10   0   8     3099.78     3529.40     56.20 o
  -8   0   8     2522.14     2737.83     46.78 o
  -6   0   8     3626.78     3727.04     59.01 o
  -4   0   8     1576.71     1601.55     29.77 o
  -2   0   8      752.45      801.70     18.69 o
   0   0   8     3556.69     3735.81     67.70 o
   2   0   8      179.15      220.04     12.89 o
   4   0   8     1829.48     1832.10     40.75 o
   6   0   8      386.85      412.44     16.01 o
   8   0   8    18420.57    17462.49    443.84 o
  10   0   8      230.59      200.44     22.29 o
  12   0   8      302.73      334.10     27.36 o
  14   0   8      332.09      245.20     26.03 o
  16   0   8      176.55      176.22     34.49 o
  18   0   8      283.62      216.51     40.99 o
 -31   1   8      106.84      104.09     24.61 o
 -29   1   8      143.94      185.84     20.25 o
 -27   1   8        5.21        5.17     13.67 o
 -25   1   8       27.23       28.61     12.83 o
 -23   1   8       24.61       28.30      9.70 o
 -21   1   8      234.52      241.77     11.50 o
 -19   1   8     3485.82     3357.41     47.57 o
 -17   1   8     1643.88     1581.57     22.24 o
 -15   1   8      429.60      412.85      9.60 o
 -13   1   8        1.86       -0.90      3.53 o
 -11   1   8     6271.81     6354.55     70.08 o
  -9   1   8      136.68      179.67      5.70 o
  -7   1   8       59.13       69.14      4.16 o
  -5   1   8      678.18      616.55     10.83 o
  -3   1   8       27.37       35.11      4.04 o
  -1   1   8       80.59      132.71      5.84 o
   1   1   8     2502.59     2750.94     37.08 o
   3   1   8      670.97      670.15     15.90 o
   5   1   8        4.02        3.34      5.03 o
   7   1   8     2253.50     2230.60     39.20 o
   9   1   8     4611.18     4486.65     81.70 o
  11   1   8       33.56        3.79     11.87 o
  13   1   8       32.05       16.55     14.06 o
  15   1   8       13.56        5.60     14.90 o
  17   1   8      321.37      271.14     24.75 o
  19   1   8        0.55       26.91     18.88 o
 -30   2   8      635.48      738.18     65.74 o
 -28   2   8      877.87      961.85     39.05 o
 -26   2   8       82.03       79.84     15.04 o
 -24   2   8      186.32      166.63     12.27 o
 -22   2   8      195.01      189.88     12.11 o
 -20   2   8      180.42      177.71     10.60 o
 -18   2   8      595.81      517.40     14.40 o
 -16   2   8      410.87      379.23     11.29 o
 -14   2   8       24.19       17.51      4.59 o
 -12   2   8       30.16       15.03      4.45 o
 -10   2   8      127.60      178.45      6.23 o
  -8   2   8       32.48       32.27      4.40 o
  -6   2   8     5105.42     5471.53     69.96 o
  -4   2   8    10681.72    11629.51    135.86 o
  -2   2   8        0.35       -0.31      3.25 o
   0   2   8     2029.70     1868.54     26.58 o
   2   2   8      384.42      416.12      9.79 o
   4   2   8       23.54       39.28      5.82 o
   6   2   8       58.26       70.47      8.33 o
   8   2   8      119.71      135.50     13.11 o
  10   2   8      121.74      118.12     15.16 o
  12   2   8      704.17      632.60     28.80 o
  14   2   8      314.55      309.67     28.99 o
  16   2   8        8.23       43.24     18.02 o
  18   2   8        0.00        7.85     16.63 o
 -29   3   8       28.61       15.51     18.50 o
 -27   3   8       83.54       82.38     15.08 o
 -25   3   8       57.98       50.16     12.13 o
 -23   3   8      734.86      646.36     22.50 o
 -21   3   8       71.54       68.46     13.57 o
 -19   3   8        0.03        0.49      7.39 o
 -17   3   8       43.29       46.37      8.04 o
 -15   3   8        6.98       10.15      5.95 o
 -13   3   8     1490.48     1527.70     26.40 o
 -11   3   8      960.02      953.73     17.21 o
  -9   3   8     1502.52     1521.31     24.09 o
  -7   3   8     1590.14     1632.76     24.44 o
  -5   3   8    17664.25    18527.42    224.94 o
  -3   3   8     1024.42     1108.20     17.29 o
  -1   3   8      137.50      145.74      6.00 o
   1   3   8       24.85       54.70      5.90 o
   3   3   8     1180.01     1131.90     24.17 o
   5   3   8        4.27       -2.19      6.63 o
   7   3   8       97.74      104.41     12.77 o
   9   3   8       10.78        7.89     11.61 o
  11   3   8        2.76        7.69     12.85 o
  13   3   8      959.65      842.93     47.42 o
  15   3   8       89.35       58.68     13.79 o
  17   3   8       10.02        9.62     14.46 o
 -28   4   8       20.02       39.52     12.61 o
 -26   4   8      135.98      155.62     16.76 o
 -24   4   8      122.20      153.68     15.98 o
 -22   4   8       40.86       37.07     11.71 o
 -20   4   8      202.83      199.78     13.39 o
 -18   4   8      118.58      141.74     11.33 o
 -16   4   8      338.85      261.81     13.85 o
 -14   4   8      353.41      326.49     12.38 o
 -12   4   8       53.38       34.49      6.32 o
 -10   4   8      368.20      327.28     11.13 o
  -8   4   8      571.15      599.71     18.10 o
  -6   4   8      299.06      283.64     11.33 o
  -4   4   8      968.90     1102.85     30.98 o
  -2   4   8      134.55      143.60      9.50 o
   0   4   8      145.02      149.10     10.38 o
   2   4   8     1090.29      847.50     20.49 o
   4   4   8       19.44        6.91      7.15 o
   6   4   8        7.70       16.46      7.81 o
   8   4   8      311.20      348.25     18.59 o
  10   4   8        6.08        8.99     10.74 o
  12   4   8      114.84       89.12     12.35 o
  14   4   8       13.90       18.11     11.73 o
  16   4   8       38.01       30.17     12.05 o
 -27   5   8       85.15       79.62     16.50 o
 -25   5   8      388.07      406.31     27.67 o
 -23   5   8       88.99       93.08     13.15 o
 -21   5   8        0.01       -1.38      8.19 o
 -19   5   8        8.37       19.97      9.16 o
 -17   5   8      400.34      376.13     17.02 o
 -15   5   8      621.69      415.53     16.60 o
 -13   5   8        6.44       12.31     10.78 o
 -11   5   8      121.12      108.33      9.18 o
  -9   5   8       16.16        3.65      5.94 o
  -7   5   8       23.13       12.15      7.45 o
  -5   5   8     2406.75     2274.44     46.28 o
  -3   5   8       44.44       32.24      9.00 o
  -1   5   8       74.91       56.46      9.45 o
   1   5   8      121.15       91.23     11.91 o
   3   5   8      832.16      567.64     20.26 o
   5   5   8        0.30        3.71      8.39 o
   7   5   8       95.47       97.74     11.93 o
   9   5   8        8.03       11.95     12.58 o
  11   5   8       87.04      100.63     17.05 o
  13   5   8       78.16       92.79     16.25 o
  15   5   8       52.58       62.02     21.65 o
 -26   6   8      107.09      112.18     15.21 o
 -24   6   8      105.67      110.05     15.29 o
 -22   6   8       79.62      115.35     19.75 o
 -20   6   8      210.11      233.14     16.13 o
 -18   6   8     1105.21      950.61     27.74 o
 -16   6   8      605.00      531.96     19.51 o
 -14   6   8        0.01        7.16      7.92 o
 -12   6   8       18.22       15.39      7.25 o
 -10   6   8       54.97       46.15      9.33 o
  -8   6   8      611.66      579.38     18.53 o
  -6   6   8      127.26      138.67     13.68 o
  -4   6   8       14.89       15.22      8.91 o
  -2   6   8        2.61        1.75      8.00 o
   0   6   8      144.51      162.98     15.72 o
   2   6   8      161.70      177.87     14.73 o
   4   6   8      296.77      260.93     18.87 o
   6   6   8       44.70       32.14     11.28 o
   8   6   8        8.21       20.79     12.42 o
  10   6   8       49.04       43.44     20.26 o
  12   6   8        9.14       17.73     13.80 o
  14   6   8       13.52        7.90     15.78 o
 -23   7   8        0.37       20.19     12.32 o
 -21   7   8       40.18       59.12     13.73 o
 -19   7   8      576.62      540.07     28.09 o
 -17   7   8      473.08      422.00     20.79 o
 -15   7   8       51.53       56.21     10.00 o
 -13   7   8        2.93        3.16      8.44 o
 -11   7   8        1.29       15.80      8.71 o
  -9   7   8      133.68      127.35     11.50 o
  -7   7   8       12.17       11.42      7.73 o
  -5   7   8       54.29       51.64     10.97 o
  -3   7   8      201.19      221.30     16.14 o
  -1   7   8        3.97       18.62      8.92 o
   1   7   8      203.02      234.34     20.21 o
   3   7   8       16.66       45.09     14.20 o
   5   7   8       14.91       27.58     13.48 o
   7   7   8      120.84      148.39     22.58 o
   9   7   8      377.29      374.91     30.50 o
  11   7   8        9.18       11.29     13.04 o
 -20   8   8       23.24       31.51     16.49 o
 -18   8   8      563.97      542.99     42.06 o
 -16   8   8      182.11      170.43     25.50 o
 -14   8   8       15.30       32.66     12.14 o
 -12   8   8      234.33      225.01     22.74 o
 -10   8   8      107.14      117.07     15.05 o
  -8   8   8       53.68       54.12     10.13 o
  -6   8   8        4.14       19.17     10.08 o
  -4   8   8      238.79      278.16     18.29 o
  -2   8   8      342.97      394.86     20.18 o
   0   8   8     1000.46      957.24     44.23 o
   2   8   8       22.46       26.92     12.04 o
   4   8   8       18.86       38.29     13.97 o
   6   8   8       19.82       53.60     17.08 o
   8   8   8     1082.40     1029.38     68.22 o
 -15   9   8       12.11       47.61     12.00 o
 -13   9   8        2.82       35.38     21.95 o
 -11   9   8      212.88      245.41     36.27 o
  -9   9   8       30.15       62.54     16.12 o
  -7   9   8       12.22       22.12     13.79 o
  -5   9   8        3.17        9.47     13.10 o
  -3   9   8       86.13      103.42     12.92 o
  -1   9   8       28.68       37.34     13.82 o
   1   9   8       18.22       40.31     13.46 o
   3   9   8        4.73       -8.50     11.61 o
   5   9   8       78.75      102.33     31.07 o
 -31   1   9       75.40      107.05     18.52 o
 -29   1   9        8.80       17.26     17.43 o
 -27   1   9      207.96      237.48     20.13 o
 -25   1   9        1.76      -10.62     11.45 o
 -23   1   9        2.10        1.40      8.96 o
 -21   1   9      856.24      861.75     19.86 o
 -19   1   9    10015.51     9308.43    124.34 o
 -17   1   9        2.59       -4.86      4.86 o
 -15   1   9      224.85      267.31      8.59 o
 -13   1   9       83.18      102.92      5.62 o
 -11   1   9     1003.49     1100.04     15.09 o
  -9   1   9        0.15       18.13      3.59 o
  -7   1   9      565.95      622.94     10.27 o
  -5   1   9        1.49       -0.46      3.60 o
  -3   1   9     2611.71     2734.10     34.35 o
  -1   1   9     3152.44     3399.50     43.39 o
   1   1   9       10.20        9.74      5.30 o
   3   1   9      165.60      184.34      8.19 o
   5   1   9      128.97      147.82      8.63 o
   7   1   9     4576.98     4227.24     80.17 o
   9   1   9      154.74      161.95     13.20 o
  11   1   9        0.20      -13.46     16.76 o
  13   1   9        4.09      -13.16     13.45 o
  15   1   9       30.67       19.64     20.53 o
  17   1   9      211.72      253.26     36.49 o
 -30   2   9       17.66       -2.27     16.39 o
 -28   2   9        6.08       17.29     16.42 o
 -26   2   9       97.14      105.70     15.02 o
 -24   2   9      119.11      128.58     13.86 o
 -22   2   9       25.54       21.42      8.49 o
 -20   2   9      213.75      190.41     11.03 o
 -18   2   9     1505.84     1394.26     24.19 o
 -16   2   9      467.07      461.53     12.15 o
 -14   2   9      184.83      159.13      7.25 o
 -12   2   9       92.41      103.77      5.92 o
 -10   2   9      322.13      334.23      8.29 o
  -8   2   9      610.41      671.69     23.86 o
  -6   2   9      215.19      158.91      6.27 o
  -4   2   9       71.21       80.56      5.40 o
  -2   2   9     1013.79     1080.14     17.16 o
   0   2   9        0.18        0.83      3.49 o
   2   2   9       91.01      119.97      6.89 o
   4   2   9      683.70      679.88     16.77 o
   6   2   9      417.53      389.65     17.81 o
   8   2   9       54.82       64.79     11.94 o
  10   2   9      164.90      138.50     16.41 o
  12   2   9       30.30       25.51     13.92 o
  14   2   9        1.03      -14.64     14.64 o
  16   2   9       64.32       46.41     15.90 o
  18   2   9        3.10       30.96     18.46 o
 -29   3   9       75.21      100.19     21.47 o
 -27   3   9       36.11       53.95     12.18 o
 -25   3   9       19.78       21.00     11.46 o
 -23   3   9      161.09      175.04     14.94 o
 -21   3   9       46.69       57.74      9.65 o
 -19   3   9      502.35      495.65     15.94 o
 -17   3   9        0.20       -1.25      6.59 o
 -15   3   9      604.79      563.97     18.62 o
 -13   3   9     1254.61     1251.76     28.02 o
 -11   3   9     2000.66     2035.68     33.55 o
  -9   3   9      729.81      744.90     15.47 o
  -7   3   9       11.81       38.94      5.58 o
  -5   3   9     2942.00     3117.93     43.10 o
  -3   3   9      122.24      176.59      7.95 o
  -1   3   9      355.77      379.62     10.43 o
   1   3   9      342.93      420.90     12.73 o
   3   3   9       75.06      100.43      9.83 o
   5   3   9     1317.67     1315.69     34.09 o
   7   3   9       69.29       61.56     13.26 o
   9   3   9       13.92        4.51     11.80 o
  11   3   9        4.69        1.62     12.51 o
  13   3   9      210.75      221.33     20.59 o
  15   3   9       68.77       72.65     14.23 o
  17   3   9      156.09      131.82     17.85 o
 -28   4   9        9.76       34.41     12.34 o
 -26   4   9        0.21       -7.17     11.41 o
 -24   4   9      388.56      407.61     22.21 o
 -22   4   9       20.42       24.75      9.86 o
 -20   4   9       22.54       24.99      9.16 o
 -18   4   9      511.84      467.54     18.35 o
 -16   4   9       60.16       67.94      8.51 o
 -14   4   9     2841.30     2481.59     58.19 o
 -12   4   9        5.07       -4.52      6.29 o
 -10   4   9      289.69      265.05     11.76 o
  -8   4   9     1977.08     1926.63     41.80 o
  -6   4   9    13948.93    13631.40    234.62 o
  -4   4   9      214.07      225.09     12.62 o
  -2   4   9      951.18      943.14     23.58 o
   0   4   9        3.99        1.00      6.16 o
   2   4   9        0.31        7.38      7.63 o
   4   4   9      775.41      709.16     21.07 o
   6   4   9      360.04      332.38     19.17 o
   8   4   9       47.33       55.35     12.88 o
  10   4   9        0.73       11.71     11.86 o
  12   4   9     1408.63     1251.51     35.69 o
  14   4   9       50.21       27.14     12.90 o
  16   4   9        0.52       19.22     10.85 o
 -27   5   9        1.51       20.51     12.85 o
 -25   5   9      318.23      363.51     23.92 o
 -23   5   9        4.63        8.55      9.97 o
 -21   5   9       63.25       73.48     13.79 o
 -19   5   9      364.71      315.26     17.46 o
 -17   5   9      168.97      165.65     13.87 o
 -15   5   9        8.17       25.67     10.76 o
 -13   5   9      400.63      338.72     19.38 o
 -11   5   9       28.74       30.86      8.55 o
  -9   5   9        6.93        3.65      8.09 o
  -7   5   9     4244.47     3866.59    109.13 o
  -5   5   9      983.71      901.05     23.51 o
  -3   5   9      102.36      122.76     11.45 o
  -1   5   9        7.56        9.03      7.89 o
   1   5   9      171.55      142.42     12.15 o
   3   5   9      343.95      318.85     16.68 o
   5   5   9        0.85       10.95      8.27 o
   7   5   9       48.37       47.61     13.36 o
   9   5   9      181.22      162.50     19.00 o
  11   5   9      121.50      127.80     18.83 o
  13   5   9        3.16       25.96     15.83 o
  15   5   9      148.26      133.20     20.30 o
 -26   6   9       89.52       86.39     14.75 o
 -24   6   9       23.73       40.87     12.92 o
 -22   6   9        6.46        5.25     12.00 o
 -20   6   9      167.28      164.31     14.69 o
 -18   6   9      414.94      331.46     28.18 o
 -16   6   9       48.25       47.40     11.45 o
 -14   6   9        1.25       -1.96      7.96 o
 -12   6   9       82.39       85.57     14.00 o
 -10   6   9       18.47        7.72      8.55 o
  -8   6   9      252.14      283.57     19.48 o
  -6   6   9        9.93        8.29      7.55 o
  -4   6   9       16.10       25.09      9.72 o
  -2   6   9      615.98      603.74     24.81 o
   0   6   9      200.30      233.83     35.37 o
   2   6   9      107.17      112.49     14.88 o
   4   6   9       43.15       55.81     11.88 o
   6   6   9      116.57      103.58     13.25 o
   8   6   9       38.84       16.15     13.78 o
  10   6   9        0.37        2.51     12.80 o
  12   6   9        3.22       15.31     13.41 o
 -23   7   9      220.45      251.97     28.27 o
 -21   7   9       91.02      119.09     15.77 o
 -19   7   9     1116.00     1045.98     37.44 o
 -17   7   9       44.12       42.77     10.52 o
 -15   7   9        0.11        0.85      9.53 o
 -13   7   9       22.79       66.82     11.96 o
 -11   7   9      398.00      402.46     31.81 o
  -9   7   9      207.80      210.60     21.05 o
  -7   7   9       60.46       75.71     10.61 o
  -5   7   9      167.42      182.59     15.80 o
  -3   7   9        0.53       -0.93      9.96 o
  -1   7   9     1387.45     1313.63     85.59 o
   1   7   9      452.68      432.92     43.84 o
   3   7   9       52.25       66.72     15.96 o
   5   7   9      435.62      493.26     34.20 o
   7   7   9      820.03      835.89     35.56 o
   9   7   9      399.33      411.80     25.45 o
 -20   8   9      400.93      367.96     49.78 o
 -18   8   9       39.54       58.22     19.53 o
 -16   8   9       59.47       80.03     15.02 o
 -14   8   9      244.28      258.85     23.78 o
 -12   8   9      733.62      730.93     37.57 o
 -10   8   9       48.67       55.42     10.65 o
  -8   8   9       16.35       27.01      9.47 o
  -6   8   9      255.67      271.20     33.75 o
  -4   8   9        5.38       16.17     10.77 o
  -2   8   9       32.53       50.13     13.94 o
   0   8   9       38.15       50.74     13.51 o
   2   8   9       76.99       97.49     16.25 o
   4   8   9      113.76      142.78     24.17 o
   6   8   9     1261.57     1352.97     55.15 o
 -15   9   9        7.42       55.19     17.06 o
 -13   9   9       92.54      237.06     30.70 o
 -11   9   9       37.15       69.09     19.88 o
  -9   9   9       89.57      119.56     26.24 o
  -7   9   9      140.56      136.31     21.89 o
  -5   9   9        0.95       18.69     11.15 o
  -3   9   9      108.43      109.17     21.56 o
  -1   9   9       23.92       22.49     12.10 o
   1   9   9        1.18       22.10     12.22 o
   3   9   9       42.72       40.92     19.50 o
 -32   0  10        8.07       18.97     38.03 o
 -30   0  10      476.63      739.78     66.10 o
 -28   0  10     1048.55     1264.01     59.39 o
 -26   0  10       20.06       12.57     16.88 o
 -24   0  10       13.39       18.15     17.87 o
 -22   0  10      851.73      822.73     33.38 o
 -20   0  10     7591.98     7241.21    140.85 o
 -18   0  10      102.45      100.78     10.97 o
 -16   0  10       20.43       16.79      7.30 o
 -14   0  10        2.09       -0.67      5.51 o
 -12   0  10     3314.78     3276.49     52.67 o
 -10   0  10     3675.74     4162.93     68.24 o
  -8   0  10      893.36      979.01     20.59 o
  -6   0  10       38.76       47.02      6.12 o
  -4   0  10        0.35        5.55      5.98 o
  -2   0  10    15649.12    16031.40    275.50 o
   0   0  10       15.70       10.99      7.68 o
   2   0  10       16.77       14.35      6.77 o
   4   0  10      528.04      528.19     18.80 o
   6   0  10      558.49      584.11     27.13 o
   8   0  10     1937.47     1895.46     63.31 o
  10   0  10       80.56       59.68     25.46 o
  12   0  10      105.17       90.11     21.46 o
  14   0  10      379.20      396.73     40.55 o
  16   0  10     1414.52     1564.49    251.16 o
 -31   1  10       80.79      106.26     18.23 o
 -29   1  10        5.90      -19.39     19.39 o
 -27   1  10      108.24      107.64     16.51 o
 -25   1  10      205.83      215.91     15.60 o
 -23   1  10      213.65      219.28     13.72 o
 -21   1  10      511.39      526.89     17.43 o
 -19   1  10       14.07       17.65      6.49 o
 -17   1  10      193.11      181.01      8.65 o
 -15   1  10      185.45      185.62      8.11 o
 -13   1  10     1392.86     1387.51     19.82 o
 -11   1  10      629.78      639.20     10.94 o
  -9   1  10        5.11        5.71      3.83 o
  -7   1  10      216.03      259.86      7.49 o
  -5   1  10      101.11      118.31      6.02 o
  -3   1  10      243.80      243.23      7.77 o
  -1   1  10      908.92      978.11     16.83 o
   1   1  10      947.20      927.42     17.03 o
   3   1  10      182.36      189.39      9.01 o
   5   1  10       72.07      108.61     11.18 o
   7   1  10      352.85      367.62     18.64 o
   9   1  10       95.68      105.60     15.92 o
  11   1  10      284.92      255.09     22.80 o
  13   1  10       49.58       36.37     17.67 o
  15   1  10       90.93      105.14     19.33 o
  17   1  10       40.45       56.64     25.52 o
 -30   2  10      153.24      232.10     29.26 o
 -28   2  10        0.08      -18.43     18.43 o
 -26   2  10       72.99       63.56     13.49 o
 -24   2  10      154.93      176.38     19.06 o
 -22   2  10      645.20      598.38     20.90 o
 -20   2  10       48.62       46.71     10.97 o
 -18   2  10      101.71      100.11      8.89 o
 -16   2  10      403.60      441.62     14.80 o
 -14   2  10       98.11      110.40      7.78 o
 -12   2  10      164.89      147.56      7.29 o
 -10   2  10      491.85      491.79     10.37 o
  -8   2  10       58.05       72.49      5.17 o
  -6   2  10      130.91      162.36      7.77 o
  -4   2  10      592.26      619.06     12.23 o
  -2   2  10      336.28      322.45      9.38 o
   0   2  10      538.12      513.47     13.85 o
   2   2  10      111.69      126.28      8.12 o
   4   2  10       64.95       71.99      9.11 o
   6   2  10      407.52      405.36     17.88 o
   8   2  10       15.41       10.81     10.32 o
  10   2  10       70.45       74.99     13.61 o
  12   2  10      151.75      133.69     19.74 o
  14   2  10       46.21       53.46     17.68 o
  16   2  10      106.37      113.68     19.41 o
 -29   3  10       14.71       23.85     18.72 o
 -27   3  10        0.00       -7.64     13.69 o
 -25   3  10      131.58      146.75     16.02 o
 -23   3  10      299.08      273.76     17.47 o
 -21   3  10      377.75      388.56     17.27 o
 -19   3  10        8.57        9.98      8.22 o
 -17   3  10      784.26      725.71     18.12 o
 -15   3  10     3150.17     2724.61     57.28 o
 -13   3  10      480.57      476.39     17.70 o
 -11   3  10      154.74      168.47      9.63 o
  -9   3  10      647.28      584.60     15.25 o
  -7   3  10     4109.61     3974.79     66.76 o
  -5   3  10      799.37      895.14     19.60 o
  -3   3  10      602.99      616.50     17.29 o
  -1   3  10      217.30      280.94     11.12 o
   1   3  10      184.73      238.34     10.62 o
   3   3  10      766.56      761.85     22.29 o
   5   3  10       51.08       20.21     11.79 o
   7   3  10      283.38      266.15     18.76 o
   9   3  10       63.95       45.41     14.13 o
  11   3  10     1078.65      993.46     56.32 o
  13   3  10       19.02       15.91     14.29 o
  15   3  10      180.59      146.24     16.80 o
 -28   4  10        0.39       -0.72     12.46 o
 -26   4  10      149.19      156.43     23.87 o
 -24   4  10      155.62      181.78     15.96 o
 -22   4  10        8.08        1.26      9.05 o
 -20   4  10      353.67      351.23     16.07 o
 -18   4  10        4.52        6.85      8.05 o
 -16   4  10      136.91       62.28      9.41 o
 -14   4  10      111.73      143.10     10.89 o
 -12   4  10       95.56       94.70      9.11 o
 -10   4  10        6.02       -3.42      6.33 o
  -8   4  10     4689.39     4375.50     98.40 o
  -6   4  10     1656.09     1690.24     33.91 o
  -4   4  10        9.07       -6.76      6.76 o
  -2   4  10      483.99      537.32     16.69 o
   0   4  10        9.78        8.05      8.03 o
   2   4  10      160.33      239.55     14.87 o
   4   4  10      109.51      135.64     14.60 o
   6   4  10       15.92       13.68     10.48 o
   8   4  10        6.75       11.23     13.18 o
  10   4  10      353.89      389.37     20.22 o
  12   4  10        6.54       10.52     16.40 o
  14   4  10        1.10       19.44     14.09 o
 -27   5  10        0.24        2.42     12.28 o
 -25   5  10        4.34       15.56     10.84 o
 -23   5  10       25.49       31.49     11.07 o
 -21   5  10       83.41       94.60     13.58 o
 -19   5  10       47.36       59.14     11.83 o
 -17   5  10        1.05       18.27      9.11 o
 -15   5  10      454.43      369.76     28.38 o
 -13   5  10        5.96        5.10      7.45 o
 -11   5  10      109.09      121.86     10.25 o
  -9   5  10        0.71        0.42      7.78 o
  -7   5  10      408.96      415.40     16.63 o
  -5   5  10        1.73       -1.90      7.32 o
  -3   5  10      166.34      206.04     13.38 o
  -1   5  10        2.92        0.22      8.16 o
   1   5  10       78.97       72.73     14.31 o
   3   5  10      310.92      285.74     18.50 o
   5   5  10       65.41       63.71     14.15 o
   7   5  10        4.80       71.66     34.05 o
   9   5  10       34.53       35.98     15.36 o
  11   5  10       79.39       90.86     19.93 o
  13   5  10       13.75       32.05     14.77 o
 -26   6  10       18.17       28.69     16.11 o
 -24   6  10      119.24      138.48     16.82 o
 -22   6  10        4.65        7.40     10.43 o
 -20   6  10       68.45       96.06     13.29 o
 -18   6  10      431.31      327.02     24.50 o
 -16   6  10        2.58        9.17      8.75 o
 -14   6  10      142.92      110.03     11.39 o
 -12   6  10      194.11      213.51     16.39 o
 -10   6  10      304.77      338.42     25.42 o
  -8   6  10      100.68      109.79     12.07 o
  -6   6  10        2.39       -1.15      8.27 o
  -4   6  10        0.00        0.83      8.35 o
  -2   6  10       58.96       54.62     13.79 o
   0   6  10        4.63        0.47      8.80 o
   2   6  10       92.10      109.51     12.90 o
   4   6  10      111.40      133.98     13.86 o
   6   6  10        3.42        4.61     12.76 o
   8   6  10      753.66      712.91     31.87 o
  10   6  10       17.71       32.37     18.22 o
 -23   7  10      246.79      220.77     17.66 o
 -21   7  10      168.24      205.45     16.78 o
 -19   7  10       67.44       73.64     12.10 o
 -17   7  10      478.17      490.54     26.73 o
 -15   7  10        4.63        8.66     11.01 o
 -13   7  10       28.84       42.01     11.24 o
 -11   7  10      114.74       99.00     12.75 o
  -9   7  10      687.42      613.16     29.60 o
  -7   7  10       30.83       24.45      9.50 o
  -5   7  10      109.27      114.29     15.68 o
  -3   7  10      209.86      263.38     24.09 o
  -1   7  10       26.35       41.38     14.59 o
   1   7  10       22.25       15.79     12.57 o
   3   7  10        0.06       -3.74     12.13 o
   5   7  10     1004.73     1018.21     49.62 o
   7   7  10       93.47      103.35     16.76 o
   9   7  10      808.71      709.42     32.18 o
 -20   8  10      340.06      301.69     28.27 o
 -18   8  10      279.51      308.42     27.82 o
 -16   8  10      111.53      120.94     21.63 o
 -14   8  10       28.98       52.52     10.79 o
 -12   8  10        0.60       30.87     10.44 o
 -10   8  10      248.77      286.03     30.45 o
  -8   8  10       47.22       32.87     11.92 o
  -6   8  10       27.92       23.76     11.52 o
  -4   8  10       53.72       64.71     15.28 o
  -2   8  10      554.88      580.17     27.69 o
   0   8  10        3.68        7.83     11.78 o
   2   8  10        2.09        6.98     13.46 o
   4   8  10      315.84      369.30     31.71 o
   6   8  10      624.63      677.72     34.47 o
 -15   9  10       11.42       48.53     18.36 o
 -13   9  10       34.04      127.10     19.33 o
 -11   9  10       41.49       67.14     13.38 o
  -9   9  10       12.91       60.05     17.49 o
  -7   9  10        0.01       10.81     10.40 o
  -5   9  10       24.24       47.19     12.46 o
  -3   9  10       18.76       56.06     13.25 o
  -1   9  10        0.38       21.63     12.09 o
   1   9  10        1.44       42.69     41.84 o
 -31   1  11       35.36       47.11     20.99 o
 -29   1  11      595.44      706.86     35.20 o
 -27   1  11        1.03       -8.87     13.30 o
 -25   1  11        0.34       -0.74     10.21 o
 -23   1  11      138.03      122.35     12.15 o
 -21   1  11       90.91      119.32     11.96 o
 -19   1  11      233.77      244.25     11.90 o
 -17   1  11      135.48      149.74      9.26 o
 -15   1  11        0.25       -4.43      5.50 o
 -13   1  11      260.20      323.93      9.58 o
 -11   1  11     2935.14     3270.06     42.14 o
  -9   1  11       29.03       18.44      4.49 o
  -7   1  11      791.75      734.39     13.30 o
  -5   1  11       92.44      151.39      7.42 o
  -3   1  11     1377.52     1440.23     23.16 o
  -1   1  11       23.96       20.41      5.72 o
   1   1  11       78.78       94.23      7.52 o
   3   1  11        5.55       -1.82      7.00 o
   5   1  11     1382.47     1264.97     30.55 o
   7   1  11     2747.10     2547.53     56.39 o
   9   1  11      206.66      227.55     21.56 o
  11   1  11        0.00       13.87     14.68 o
  13   1  11       52.19       49.96     18.21 o
  15   1  11      285.78      264.11     25.89 o
 -30   2  11       20.13       30.67     18.87 o
 -28   2  11       18.24        2.41     14.42 o
 -26   2  11       59.75       49.56     14.14 o
 -24   2  11      325.29      390.10     30.67 o
 -22   2  11       29.58       46.94     11.44 o
 -20   2  11        0.79       -3.32      6.18 o
 -18   2  11      104.37      110.48     11.46 o
 -16   2  11      144.21      174.96     10.76 o
 -14   2  11      335.94      349.22     12.98 o
 -12   2  11      304.16      327.98     13.61 o
 -10   2  11        1.01        3.01      5.41 o
  -8   2  11       50.40       62.83      6.09 o
  -6   2  11      249.36      291.22     10.01 o
  -4   2  11      120.63      138.00      7.96 o
  -2   2  11        2.92        4.97      5.34 o
   0   2  11        0.20        3.04      4.77 o
   2   2  11       56.54       60.68      8.85 o
   4   2  11      261.08      276.37     14.07 o
   6   2  11      250.95      249.26     15.83 o
   8   2  11        2.12       -7.81     11.67 o
  10   2  11       19.83       14.26     13.26 o
  12   2  11      107.59       93.78     19.17 o
  14   2  11       21.76       26.90     17.06 o
 -29   3  11       12.66       24.52     15.52 o
 -27   3  11      280.07      286.50     22.85 o
 -25   3  11       97.63       79.63     14.83 o
 -23   3  11       64.63       60.58     11.05 o
 -21   3  11        7.35       21.60      8.94 o
 -19   3  11      188.15      171.76     12.05 o
 -17   3  11      463.05      373.97     23.05 o
 -15   3  11      530.87      502.01     17.23 o
 -13   3  11       25.03       17.58      6.66 o
 -11   3  11       35.86       33.69      7.20 o
  -9   3  11      128.77      136.23      9.71 o
  -7   3  11        1.32        6.64      6.17 o
  -5   3  11     1440.50     1509.94     30.22 o
  -3   3  11        0.13        6.45      5.83 o
  -1   3  11       65.29       64.46      8.30 o
   1   3  11     1645.40     1349.81     33.21 o
   3   3  11      232.57      266.64     19.83 o
   5   3  11       18.02       32.78     12.18 o
   7   3  11       32.45       27.27     13.61 o
   9   3  11      272.55      321.23     23.05 o
  11   3  11       90.57       96.72     19.79 o
  13   3  11      111.55      111.71     21.76 o
 -28   4  11        2.20       24.06     15.25 o
 -26   4  11      341.39      354.09     26.94 o
 -24   4  11      522.23      546.97     22.65 o
 -22   4  11       24.35       15.69      9.69 o
 -20   4  11        2.29        5.56      8.81 o
 -18   4  11       51.45       34.80      9.87 o
 -16   4  11     2871.16     2456.13     63.36 o
 -14   4  11      350.35      308.31     24.46 o
 -12   4  11      230.26      245.12     12.45 o
 -10   4  11        0.04       -3.62      6.57 o
  -8   4  11       15.10       12.88      7.19 o
  -6   4  11     9361.79     9079.89    216.47 o
  -4   4  11       23.42       14.82      5.95 o
  -2   4  11       25.91       29.22      8.80 o
   0   4  11      430.87      418.22     20.94 o
   2   4  11     2836.95     2499.36     60.02 o
   4   4  11        0.19        0.25     10.08 o
   6   4  11       26.34       13.38     13.95 o
   8   4  11       36.87       31.39     16.25 o
  10   4  11       11.07       24.94     18.59 o
  12   4  11       44.36       46.65     16.83 o
 -27   5  11        0.56       12.78     13.40 o
 -25   5  11        2.80       15.81     12.04 o
 -23   5  11      116.94      148.20     16.27 o
 -21   5  11        3.54       17.02     10.48 o
 -19   5  11       18.54       21.53      9.93 o
 -17   5  11       12.95       15.63      9.29 o
 -15   5  11       20.11       16.43      9.22 o
 -13   5  11        2.71        4.83     10.54 o
 -11   5  11      138.83      133.32     10.31 o
  -9   5  11       42.60       36.76      9.87 o
  -7   5  11     2067.59     1996.95     55.97 o
  -5   5  11      134.97      177.87     14.20 o
  -3   5  11      211.48      271.64     17.46 o
  -1   5  11      209.16      208.09     21.37 o
   1   5  11       26.21       33.42     12.29 o
   3   5  11       32.39        9.14     11.22 o
   5   5  11      169.26      168.31     18.85 o
   7   5  11      129.24      110.11     17.28 o
   9   5  11        0.57       -2.30     15.94 o
  11   5  11       78.30       50.52     23.43 o
 -26   6  11       25.84       50.42     14.88 o
 -24   6  11       21.58       44.08     12.55 o
 -22   6  11       91.01      133.24     15.39 o
 -20   6  11        9.58       24.14     10.56 o
 -18   6  11      174.01      153.22     15.07 o
 -16   6  11      242.31      220.90     22.70 o
 -14   6  11       33.40       37.87      9.26 o
 -12   6  11       99.91      114.17     13.79 o
 -10   6  11       17.66       38.72     10.56 o
  -8   6  11      242.94      243.91     16.46 o
  -6   6  11      267.40      279.39     17.21 o
  -4   6  11      252.90      311.05     19.09 o
  -2   6  11      112.08      108.13     13.58 o
   0   6  11        8.17       24.61     11.06 o
   2   6  11        0.48       -2.33      9.58 o
   4   6  11      202.28      226.54     18.69 o
   6   6  11      272.21      278.17     23.00 o
   8   6  11       22.93       25.88     15.51 o
  10   6  11       41.01       50.61     19.95 o
 -23   7  11      299.03      320.71     27.72 o
 -21   7  11      476.83      478.35     32.47 o
 -19   7  11     1482.61     1413.91     48.52 o
 -17   7  11        0.03       12.17     10.24 o
 -15   7  11      203.45      174.07     16.34 o
 -13   7  11       45.67       59.08     12.04 o
 -11   7  11      114.09      122.51     23.64 o
  -9   7  11        5.67       26.85      9.95 o
  -7   7  11      119.62      117.99     13.52 o
  -5   7  11       63.07       67.16     13.67 o
  -3   7  11      408.36      470.47     42.92 o
  -1   7  11      368.37      451.22     45.10 o
   1   7  11      243.19      295.16     17.92 o
   3   7  11        1.09        5.22     11.73 o
   5   7  11        0.00       13.84     12.61 o
   7   7  11     1178.64     1097.96     69.55 o
 -20   8  11      393.94      344.62     31.60 o
 -18   8  11      224.03      210.86     31.67 o
 -16   8  11      107.96      118.52     13.79 o
 -14   8  11        7.24       44.13     11.15 o
 -12   8  11       30.96       23.11     12.90 o
 -10   8  11       45.60       38.91     14.34 o
  -8   8  11       53.66       56.44     16.75 o
  -6   8  11       12.50       24.32     12.91 o
  -4   8  11      343.91      396.90     50.91 o
  -2   8  11      281.54      318.08     23.24 o
   0   8  11      162.00      165.27     19.95 o
   2   8  11       74.19       72.86     17.86 o
   4   8  11       66.28       80.08     18.74 o
 -13   9  11        2.47       38.76     11.05 o
 -11   9  11       96.56      120.19     25.21 o
  -9   9  11       51.68       78.78     18.76 o
  -7   9  11      109.18      116.94     16.37 o
  -5   9  11       59.68       86.11     15.07 o
  -3   9  11      124.01      131.10     23.33 o
 -32   0  12       63.66      129.96     42.75 o
 -30   0  12      602.18      762.25     53.26 o
 -28   0  12      258.89      321.78     38.97 o
 -26   0  12      269.25      326.69     76.11 o
 -24   0  12       39.69       24.07     18.57 o
 -22   0  12     1194.29     1158.45     47.60 o
 -20   0  12    10212.21     9951.93    228.47 o
 -18   0  12     1141.42     1100.41     35.13 o
 -16   0  12      114.36      133.76     13.12 o
 -14   0  12      727.96      792.35     24.34 o
 -12   0  12     4145.39     4417.20     88.51 o
 -10   0  12      295.64      365.31     16.77 o
  -8   0  12      355.01      347.47     15.41 o
  -6   0  12      604.00      605.16     19.22 o
  -4   0  12        0.06       -5.70      8.62 o
  -2   0  12      388.80      541.44     25.24 o
   0   0  12       13.10        9.65     10.64 o
   2   0  12       43.30       47.69     12.61 o
   4   0  12     2117.73     2152.91     60.03 o
   6   0  12     8719.81     8175.08    191.04 o
   8   0  12      607.85      592.75     33.99 o
  10   0  12      345.82      394.48     47.92 o
  12   0  12       36.14       24.30     27.97 o
  14   0  12       71.65       56.73     28.86 o
 -31   1  12        3.29       46.61     21.18 o
 -29   1  12        0.00      -11.63     18.03 o
 -27   1  12       13.84        5.54     11.22 o
 -25   1  12       39.74       43.36     11.72 o
 -23   1  12      401.30      431.22     19.34 o
 -21   1  12      801.46      809.28     22.30 o
 -19   1  12       15.39       19.55      8.02 o
 -17   1  12       12.11        6.10      6.25 o
 -15   1  12       44.89       50.47      7.01 o
 -13   1  12      910.09      929.05     18.92 o
 -11   1  12      265.67      271.82     10.15 o
  -9   1  12      558.73      573.34     13.20 o
  -7   1  12      180.21      232.10     11.68 o
  -5   1  12       79.22      123.45      8.94 o
  -3   1  12      223.26      272.11     11.38 o
  -1   1  12      900.77      851.13     19.96 o
   1   1  12       53.87       63.06      8.71 o
   3   1  12      110.19      119.82     10.29 o
   5   1  12     2304.18     2170.06     46.09 o
   7   1  12      279.67      304.06     20.62 o
   9   1  12       33.43       21.69     18.83 o
  11   1  12      278.52      227.03     23.53 o
  13   1  12       42.83       28.87     20.31 o
 -30   2  12        2.35       16.08     17.62 o
 -28   2  12       33.71       22.03     17.07 o
 -26   2  12      484.08      551.07     27.90 o
 -24   2  12       24.04       21.02     13.42 o
 -22   2  12      245.04      252.25     14.86 o
 -20   2  12        3.84       -3.36      7.27 o
 -18   2  12        0.26       -4.55      6.93 o
 -16   2  12       31.21       36.93      8.02 o
 -14   2  12      620.44      549.66     15.63 o
 -12   2  12      241.83      262.15     18.73 o
 -10   2  12     1804.98     1722.66     30.52 o
  -8   2  12     2112.82     2046.55     37.05 o
  -6   2  12       75.85       89.92      8.07 o
  -4   2  12       52.04       57.65      7.99 o
  -2   2  12        4.34        5.33      6.65 o
   0   2  12      361.07      330.34     13.92 o
   2   2  12      429.34      462.14     16.75 o
   4   2  12        2.48       10.71      8.36 o
   6   2  12      337.80      361.53     18.55 o
   8   2  12      302.58      306.05     17.78 o
  10   2  12      331.61      282.94     24.19 o
  12   2  12       63.83       73.72     18.70 o
  14   2  12       11.13       -2.71     16.68 o
 -31   3  12       18.71       11.16     27.54 o
 -29   3  12       92.01      104.19     18.48 o
 -27   3  12      138.13      152.42     20.72 o
 -25   3  12      313.77      345.17     22.95 o
 -23   3  12       28.47       42.64     10.67 o
 -21   3  12      196.63      216.59     22.86 o
 -19   3  12        0.50        1.54      8.51 o
 -17   3  12      580.73      513.20     18.50 o
 -15   3  12      118.08       92.07     10.99 o
 -13   3  12      541.80      501.45     15.86 o
 -11   3  12      118.24      126.53     10.74 o
  -9   3  12     1793.99     1735.33     33.08 o
  -7   3  12     4487.33     4556.74     77.18 o
  -5   3  12       99.59      113.70     10.94 o
  -3   3  12      229.06      238.08     12.48 o
  -1   3  12     1488.40     1356.09     31.83 o
   1   3  12      162.11      147.76     14.72 o
   3   3  12       63.55       62.05     13.69 o
   5   3  12       85.06      116.11     15.27 o
   7   3  12      107.40       95.02     16.16 o
   9   3  12       47.21       35.24     15.17 o
  11   3  12      208.43      219.04     20.05 o
  13   3  12        1.18       21.07     18.64 o
 -28   4  12       19.89       21.30     14.49 o
 -26   4  12       34.87       50.02     15.03 o
 -24   4  12      106.40      115.13     13.75 o
 -22   4  12        0.02        7.57      9.55 o
 -20   4  12        2.19        7.01      9.37 o
 -18   4  12      471.17      421.45     23.75 o
 -16   4  12      416.23      392.66     22.18 o
 -14   4  12      217.44      205.21     12.99 o
 -12   4  12       72.62       79.94      9.34 o
 -10   4  12        0.98        4.53      7.04 o
  -8   4  12      633.50      702.05     19.55 o
  -6   4  12     1598.85     1613.03     34.84 o
  -4   4  12       26.46       35.14      7.06 o
  -2   4  12       18.11       28.25     10.11 o
   0   4  12        1.93       -7.09     10.41 o
   2   4  12       90.34       64.78     13.17 o
   4   4  12       60.48       75.01     15.38 o
   6   4  12        9.57       -0.18     18.26 o
   8   4  12       13.15       -4.18     14.30 o
  10   4  12      211.88      209.95     20.14 o
  12   4  12      279.52      270.35     20.84 o
 -27   5  12        4.14       14.29     14.63 o
 -25   5  12      422.34      382.64     31.49 o
 -23   5  12        9.07       23.75     11.70 o
 -21   5  12        0.57       19.32     10.69 o
 -19   5  12       94.06       89.53     12.57 o
 -17   5  12      154.69      152.82     20.21 o
 -15   5  12       83.20       93.22     10.82 o
 -13   5  12       22.79       28.57      8.45 o
 -11   5  12       18.89        6.33      8.59 o
  -9   5  12      633.63      610.85     21.51 o
  -7   5  12     2046.61     2079.29     62.31 o
  -5   5  12       10.94        8.95      8.82 o
  -3   5  12       51.90       69.15     12.71 o
  -1   5  12       36.59       40.08     11.11 o
   1   5  12      158.11      142.84     21.77 o
   3   5  12        2.75       10.88     12.28 o
   5   5  12      111.32      133.20     17.79 o
   7   5  12        2.45       12.06     14.81 o
   9   5  12       21.55       23.60     15.71 o
 -26   6  12       24.50       39.97     14.37 o
 -24   6  12       16.16       35.75     12.48 o
 -22   6  12      145.80      133.81     15.12 o
 -20   6  12       99.61      102.54     13.54 o
 -18   6  12       52.41       52.38     11.18 o
 -16   6  12       22.12       24.17     10.03 o
 -14   6  12      122.32      143.80     15.41 o
 -12   6  12       27.76       42.32     11.69 o
 -10   6  12        2.15       13.59      9.88 o
  -8   6  12      230.92      240.70     23.97 o
  -6   6  12      773.25      727.81     26.07 o
  -4   6  12       16.18       17.18     10.14 o
  -2   6  12      324.08      324.42     27.66 o
   0   6  12        9.25        2.70     10.92 o
   2   6  12       32.03       33.47     12.84 o
   4   6  12      293.75      287.37     24.21 o
   6   6  12       88.34      114.23     20.33 o
   8   6  12       50.11       88.85     17.02 o
 -23   7  12       28.31       66.24     17.06 o
 -21   7  12       44.51       65.80     12.82 o
 -19   7  12      270.34      218.66     29.02 o
 -17   7  12       35.73       30.16     12.08 o
 -15   7  12      206.13      200.95     29.94 o
 -13   7  12      308.67      383.07     36.51 o
 -11   7  12       67.60       59.57     17.69 o
  -9   7  12      193.50      198.56     18.32 o
  -7   7  12       18.90       25.20     11.17 o
  -5   7  12      411.89      434.02     37.31 o
  -3   7  12        0.31        8.50     10.93 o
  -1   7  12        5.75        7.27     12.15 o
   1   7  12       89.08      108.64     15.08 o
   3   7  12       11.83       22.22     12.20 o
   5   7  12      504.00      523.35     28.67 o
 -18   8  12       51.39       56.88     12.12 o
 -16   8  12        2.99       36.70     11.81 o
 -14   8  12      196.24      214.67     27.02 o
 -12   8  12      176.86      192.01     22.57 o
 -10   8  12      204.00      189.34     21.42 o
  -8   8  12        7.76       29.79     10.67 o
  -6   8  12        0.09       12.77     10.63 o
  -4   8  12        0.16       21.52     17.77 o
  -2   8  12      112.84      125.00     18.04 o
   0   8  12       42.28       69.22     22.46 o
   2   8  12      151.15      184.43     24.56 o
 -11   9  12        0.07       48.79     14.92 o
  -9   9  12       18.86       62.86     12.95 o
  -7   9  12        0.00       29.77     15.13 o
 -31   1  13        0.39      -21.55     21.55 o
 -29   1  13      134.35      141.82     21.70 o
 -27   1  13        5.55        0.99     13.65 o
 -25   1  13        4.53        7.84     14.25 o
 -23   1  13      803.32      813.23     25.07 o
 -21   1  13     3221.41     3001.03     57.10 o
 -19   1  13       60.36       55.72     10.62 o
 -17   1  13      314.60      329.06     12.82 o
 -15   1  13       11.50       17.92      7.07 o
 -13   1  13       16.51       11.25      6.15 o
 -11   1  13       17.52       11.99      6.36 o
  -9   1  13        3.82       -5.57      5.57 o
  -7   1  13      216.58      244.27     11.36 o
  -5   1  13      567.83      591.78     16.08 o
  -3   1  13      838.45      871.84     19.41 o
  -1   1  13      245.22      309.08     13.04 o
   1   1  13       31.73       39.26      8.09 o
   3   1  13      192.88      186.95     13.71 o
   5   1  13     1189.23     1063.39     30.60 o
   7   1  13        4.05        5.67     12.31 o
   9   1  13       14.22       11.59     16.42 o
  11   1  13       45.38       50.25     18.94 o
 -30   2  13       20.85       34.84     19.47 o
 -28   2  13        0.00       -3.12     16.00 o
 -26   2  13      119.01      130.56     17.97 o
 -24   2  13      134.30      163.50     18.03 o
 -22   2  13     1675.33     1621.47     38.65 o
 -20   2  13      586.71      550.40     17.54 o
 -18   2  13      104.97       99.14     10.44 o
 -16   2  13        5.00       10.71      7.66 o
 -14   2  13      160.84      207.37     11.31 o
 -12   2  13      303.42      288.25     12.58 o
 -10   2  13     1189.63     1158.36     25.74 o
  -8   2  13      225.74      265.45     16.83 o
  -6   2  13       15.01       11.66      7.07 o
  -4   2  13     3190.12     3054.82     59.76 o
  -2   2  13        9.95        5.78      7.59 o
   0   2  13       22.99       16.83      7.44 o
   2   2  13       26.16       14.89      8.19 o
   4   2  13     2093.01     1963.17     44.89 o
   6   2  13       77.79       76.76     12.93 o
   8   2  13       19.51       20.43     13.67 o
  10   2  13       36.20       40.37     17.92 o
  12   2  13        6.05       13.01     20.53 o
 -29   3  13        4.93       11.18     15.47 o
 -27   3  13      278.32      338.76     23.85 o
 -25   3  13       77.48       67.68     15.94 o
 -23   3  13        3.00       18.29     10.77 o
 -21   3  13       79.47       77.47     10.97 o
 -19   3  13      200.76      177.59     13.97 o
 -17   3  13      569.13      465.06     18.56 o
 -15   3  13       94.07       80.75      9.87 o
 -13   3  13       63.61       66.55      8.78 o
 -11   3  13       52.90       45.25      8.32 o
  -9   3  13     8569.24     8155.77    128.29 o
  -7   3  13      105.47      110.92     10.17 o
  -5   3  13      264.29      299.29     17.22 o
  -3   3  13      173.87      207.10     13.01 o
  -1   3  13      241.03      230.96     14.67 o
   1   3  13      117.32      121.71     12.76 o
   3   3  13       38.31       46.60     18.27 o
   5   3  13        0.42        6.83     12.49 o
   7   3  13        8.01        2.62     13.20 o
   9   3  13      337.78      371.09     22.18 o
  11   3  13       17.52       40.26     27.11 o
 -28   4  13      130.64      119.22     19.34 o
 -26   4  13       28.18       25.59     14.37 o
 -24   4  13      148.36      170.64     15.21 o
 -22   4  13      164.06      135.82     13.37 o
 -20   4  13      121.90      134.87     13.74 o
 -18   4  13       16.94       16.09      9.38 o
 -16   4  13     1056.00      955.17     40.12 o
 -14   4  13       15.09       19.92      8.23 o
 -12   4  13       64.80       77.57     10.08 o
 -10   4  13      351.69      384.88     16.92 o
  -8   4  13     3679.57     3512.15     83.77 o
  -6   4  13        2.22       -0.80      7.12 o
  -4   4  13      380.46      388.42     17.64 o
  -2   4  13        0.69        3.47      7.38 o
   0   4  13       25.65       29.44     11.38 o
   2   4  13      374.91      407.01     24.16 o
   4   4  13      270.31      255.96     19.90 o
   6   4  13       12.76       12.41     13.70 o
   8   4  13      271.62      275.94     21.68 o
  10   4  13      126.14      162.37     20.59 o
 -27   5  13        5.45       54.32     15.14 o
 -25   5  13      125.99      134.38     16.77 o
 -23   5  13        1.53       13.73     11.34 o
 -21   5  13        1.67        2.79      9.88 o
 -19   5  13        4.06       11.70      9.86 o
 -17   5  13      545.49      512.53     27.65 o
 -15   5  13      124.86       94.92     11.43 o
 -13   5  13      452.10      474.35     17.85 o
 -11   5  13       80.54       67.28      9.94 o
  -9   5  13     1152.20     1161.85     31.60 o
  -7   5  13      159.65      185.04     14.78 o
  -5   5  13       10.92       21.13     10.23 o
  -3   5  13       84.45       74.12     14.75 o
  -1   5  13       35.60       11.41     13.48 o
   1   5  13      393.99      424.02     25.22 o
   3   5  13      428.18      414.93     30.35 o
   5   5  13       28.89       22.88     15.54 o
   7   5  13       71.93       79.60     20.34 o
   9   5  13      325.19      289.20     32.49 o
 -26   6  13       77.50       59.81     20.01 o
 -24   6  13      189.92      195.88     21.52 o
 -22   6  13      522.72      608.86     61.26 o
 -20   6  13       21.87       41.61     11.81 o
 -18   6  13      110.39      133.77     15.60 o
 -16   6  13      258.27      226.92     27.32 o
 -14   6  13      171.38      189.69     20.99 o
 -12   6  13       37.17       39.25     11.58 o
 -10   6  13       30.93       32.34     11.21 o
  -8   6  13       41.61       60.51     11.93 o
  -6   6  13      134.03      138.26     21.01 o
  -4   6  13      565.58      572.28     36.22 o
  -2   6  13       39.18       35.20     13.63 o
   0   6  13       46.99       54.24     15.46 o
   2   6  13        3.09       23.77     13.92 o
   4   6  13     1753.68     1629.77     52.54 o
   6   6  13        1.49       26.20     13.51 o
 -23   7  13      249.52      316.92     53.12 o
 -21   7  13      352.21      333.72     54.86 o
 -19   7  13       75.22      116.78     24.21 o
 -17   7  13        1.13       26.12     12.35 o
 -15   7  13      612.79      656.20     50.88 o
 -13   7  13       64.04       64.75     13.25 o
 -11   7  13      289.63      256.80     18.86 o
  -9   7  13      326.85      333.89     25.82 o
  -7   7  13        0.06        2.88     10.93 o
  -5   7  13       19.55       27.09     11.58 o
  -3   7  13      210.63      253.55     21.56 o
  -1   7  13       13.34       33.66     12.45 o
   1   7  13       77.39       74.12     15.01 o
   3   7  13      922.01      930.39     54.63 o
 -18   8  13        9.37       31.71     13.96 o
 -16   8  13        3.20       38.61     11.79 o
 -14   8  13        1.39       35.05     14.68 o
 -12   8  13       44.76       62.61     13.76 o
 -10   8  13        8.52       21.23     10.86 o
  -8   8  13        5.83       43.58     14.84 o
  -6   8  13        5.40       30.03     10.88 o
  -4   8  13      306.68      319.12     34.33 o
  -2   8  13      378.96      381.74     35.70 o
 -32   0  14       69.30       75.31     52.12 o
 -30   0  14      512.06      557.97     45.06 o
 -28   0  14      178.80      203.64     53.28 o
 -26   0  14       86.08      115.18     24.28 o
 -24   0  14        5.98       25.98     19.33 o
 -22   0  14     1565.23     1495.93     56.70 o
 -20   0  14      213.95      234.10     20.87 o
 -18   0  14      285.65      260.21     25.46 o
 -16   0  14       91.78       73.84     12.41 o
 -14   0  14      469.81      433.49     19.40 o
 -12   0  14     1724.59     1666.14     44.75 o
 -10   0  14        5.10       15.49      7.89 o
  -8   0  14        9.35       18.54     10.06 o
  -6   0  14      425.63      480.82     20.54 o
  -4   0  14       91.95      125.39     15.17 o
  -2   0  14      162.10      234.79     18.89 o
   0   0  14       28.45       38.93     12.47 o
   2   0  14        0.92       -1.14     15.03 o
   4   0  14      214.93      253.78     21.59 o
   6   0  14       37.21       42.77     15.85 o
   8   0  14        3.00        9.26     25.83 o
  10   0  14       59.19       68.17     29.68 o
 -31   1  14      524.06      736.10     45.84 o
 -29   1  14        8.47       -7.92     18.62 o
 -27   1  14      148.09      190.03     23.22 o
 -25   1  14        3.29       -4.42     12.28 o
 -23   1  14     2516.04     2449.94     57.55 o
 -21   1  14       24.26       13.80     11.19 o
 -19   1  14      257.16      266.18     14.58 o
 -17   1  14       11.58       18.88      7.66 o
 -15   1  14       51.99       64.18      9.28 o
 -13   1  14      704.25      739.40     18.73 o
 -11   1  14       38.56       47.61      7.56 o
  -9   1  14      181.07      196.42     10.09 o
  -7   1  14       15.96       17.18      6.79 o
  -5   1  14     1462.84     1375.75     27.57 o
  -3   1  14      903.14      835.30     19.38 o
  -1   1  14        7.09       28.43      7.99 o
   1   1  14       76.92       80.14     11.33 o
   3   1  14      198.82      211.83     18.24 o
   5   1  14       11.34       34.03     12.51 o
   7   1  14      226.39      235.85     20.47 o
   9   1  14        3.31       -8.05     15.97 o
  11   1  14      231.83      237.06     27.67 o
 -30   2  14        0.03        8.93     17.62 o
 -28   2  14       67.23       69.29     16.83 o
 -26   2  14       11.28        9.64     13.87 o
 -24   2  14       65.33       80.74     15.82 o
 -22   2  14      213.10      211.15     15.50 o
 -20   2  14      123.26      137.24     12.94 o
 -18   2  14     1440.25     1228.87     30.96 o
 -16   2  14      101.46      108.27     10.66 o
 -14   2  14      380.37      395.94     15.07 o
 -12   2  14        6.83       13.93      7.69 o
 -10   2  14     4367.02     4111.76     71.47 o
  -8   2  14       20.71       22.28      8.71 o
  -6   2  14       26.42       25.99      8.63 o
  -4   2  14      249.86      305.78     15.31 o
  -2   2  14      343.47      369.98     17.99 o
   0   2  14       87.72      119.77     11.68 o
   2   2  14      113.99      133.18     12.29 o
   4   2  14       51.12       52.89     15.47 o
   6   2  14      316.82      284.58     21.27 o
   8   2  14     1271.87     1154.56     38.05 o
  10   2  14       26.21       41.73     18.22 o
 -29   3  14       46.08       59.95     18.52 o
 -27   3  14        0.43        2.87     21.33 o
 -25   3  14      118.56      151.25     18.71 o
 -23   3  14      119.40      116.05     15.11 o
 -21   3  14        2.24       25.67     10.72 o
 -19   3  14      241.99      218.62     16.37 o
 -17   3  14      510.72      445.07     27.31 o
 -15   3  14      523.27      497.97     18.58 o
 -13   3  14       12.61       13.06      8.17 o
 -11   3  14     1549.77     1559.77     34.27 o
  -9   3  14     1154.49     1103.81     27.00 o
  -7   3  14      171.34      180.74     13.79 o
  -5   3  14       10.17        5.06      7.99 o
  -3   3  14      215.29      241.50     17.56 o
  -1   3  14        7.54       25.58     12.03 o
   1   3  14      267.04      285.43     17.19 o
   3   3  14       59.33       83.43     15.88 o
   5   3  14      175.73      196.43     22.68 o
   7   3  14      196.52      232.15     19.05 o
   9   3  14      109.07      130.96     28.77 o
 -28   4  14       20.31       28.72     16.09 o
 -26   4  14      200.41      215.75     20.71 o
 -24   4  14        0.22       13.03     11.32 o
 -22   4  14      103.61       96.22     13.69 o
 -20   4  14        0.00        7.80      9.87 o
 -18   4  14      261.60      282.91     27.71 o
 -16   4  14      247.83      269.64     26.26 o
 -14   4  14        3.89        6.09      7.88 o
 -12   4  14       14.38       18.88      8.17 o
 -10   4  14       41.60       56.14      9.57 o
  -8   4  14      318.53      340.93     20.60 o
  -6   4  14       41.99       47.91      8.99 o
  -4   4  14      229.55      243.66     18.65 o
  -2   4  14      139.02      151.44     15.84 o
   0   4  14        0.32       -0.50     13.40 o
   2   4  14       29.50       25.08     16.62 o
   4   4  14       39.47       44.78     14.79 o
   6   4  14       85.67       72.12     15.16 o
   8   4  14       26.72       48.54     14.37 o
 -27   5  14        1.73       12.08     17.20 o
 -25   5  14        0.02       27.26     12.61 o
 -23   5  14      199.95      228.38     26.09 o
 -21   5  14        0.24        4.18     10.47 o
 -19   5  14       40.77       42.92     11.42 o
 -17   5  14      173.95      172.09     19.64 o
 -15   5  14       50.74       62.70     12.98 o
 -13   5  14       17.35       32.40      8.74 o
 -11   5  14       39.67       50.62      9.26 o
  -9   5  14       52.89       64.71     12.59 o
  -7   5  14      299.65      300.08     22.03 o
  -5   5  14      517.77      593.84     33.14 o
  -3   5  14       12.70       25.16     15.28 o
  -1   5  14      228.80      250.50     32.91 o
   1   5  14      211.79      178.83     20.86 o
   3   5  14      507.51      491.63     35.40 o
   5   5  14      132.44      134.90     21.25 o
   7   5  14       25.07       81.78     33.40 o
 -24   6  14      866.70      986.49     57.42 o
 -22   6  14       49.62       76.02     13.78 o
 -20   6  14        8.91       31.45     11.06 o
 -18   6  14      341.92      360.65     50.70 o
 -16   6  14        2.10        7.20      9.22 o
 -14   6  14        5.56       34.13     11.41 o
 -12   6  14        5.51       13.28     10.69 o
 -10   6  14        6.38       -4.17     10.37 o
  -8   6  14       34.07       36.65     11.95 o
  -6   6  14       73.24      117.69     14.33 o
  -4   6  14       65.54       97.76     18.98 o
  -2   6  14       65.65       82.46     16.52 o
   0   6  14       37.83       37.06     26.45 o
   2   6  14      804.87      785.54     34.36 o
   4   6  14      218.79      243.86     22.68 o
 -21   7  14        0.54       29.72     11.55 o
 -19   7  14       69.76       89.27     19.57 o
 -17   7  14       16.07       35.91     16.06 o
 -15   7  14       53.76       80.16     17.19 o
 -13   7  14        4.13       21.18     11.56 o
 -11   7  14       48.89       66.66     13.21 o
  -9   7  14        0.06       26.68     11.80 o
  -7   7  14       36.85       49.30     12.76 o
  -5   7  14      159.99      204.29     27.69 o
  -3   7  14       53.69       65.97     15.32 o
  -1   7  14        7.81       25.41     12.82 o
   1   7  14       52.90       44.02     25.16 o
 -16   8  14       21.17       22.68     11.32 o
 -14   8  14      134.55      161.21     26.60 o
 -12   8  14      265.13      265.11     29.73 o
 -10   8  14       36.17       45.40     11.50 o
  -8   8  14       12.50       40.09     12.45 o
  -6   8  14       15.40       31.90     11.46 o
  -4   8  14        3.96       15.32     13.23 o
 -31   1  15       31.52       38.80     22.05 o
 -29   1  15       49.27       78.33     24.24 o
 -27   1  15        0.45       -4.97     14.75 o
 -25   1  15       28.44       45.31     14.05 o
 -23   1  15       22.19       25.17     13.87 o
 -21   1  15       35.93       51.06     13.33 o
 -19   1  15      316.89      310.87     19.94 o
 -17   1  15      375.84      375.87     22.10 o
 -15   1  15       73.42       88.80     10.67 o
 -13   1  15      619.34      638.96     18.55 o
 -11   1  15       55.47       55.98      9.29 o
  -9   1  15       97.68      104.14      9.68 o
  -7   1  15       27.53       21.80      7.62 o
  -5   1  15      222.36      271.84     12.85 o
  -3   1  15       21.14        9.87      7.77 o
  -1   1  15      226.43      258.87     16.89 o
   1   1  15        0.33        5.88      9.71 o
   3   1  15      166.46      164.47     15.51 o
   5   1  15      470.88      447.57     31.16 o
   7   1  15      157.71      153.65     18.75 o
   9   1  15        4.82       11.68     17.35 o
 -30   2  15      122.19      163.97     30.89 o
 -28   2  15       50.36       74.81     17.46 o
 -26   2  15       39.11       40.79     14.51 o
 -24   2  15        0.12       11.24     14.92 o
 -22   2  15      102.47       83.25     10.89 o
 -20   2  15      204.27      171.24     13.68 o
 -18   2  15      138.76      126.38     14.29 o
 -16   2  15      613.50      545.28     18.33 o
 -14   2  15       99.54      116.00     11.22 o
 -12   2  15       56.13       81.58     11.88 o
 -10   2  15      127.07      166.93     13.96 o
  -8   2  15      663.80      637.86     21.78 o
  -6   2  15     1088.95     1054.09     29.21 o
  -4   2  15       17.80       18.70      8.77 o
  -2   2  15      875.79      790.99     24.06 o
   0   2  15      602.89      537.40     20.27 o
   2   2  15        1.52        4.55      8.87 o
   4   2  15     1321.35     1168.35     41.58 o
   6   2  15      102.56       94.69     18.14 o
   8   2  15        0.56       46.17     19.09 o
 -29   3  15       88.20       91.53     25.97 o
 -27   3  15      117.06      175.38     24.30 o
 -25   3  15      163.09      180.10     20.12 o
 -23   3  15       26.39       32.06     12.44 o
 -21   3  15        7.91       14.36     11.66 o
 -19   3  15      561.40      478.28     22.65 o
 -17   3  15      163.89      172.53     18.00 o
 -15   3  15       30.42       29.62      9.67 o
 -13   3  15      443.69      443.20     17.62 o
 -11   3  15      103.38      103.66     11.23 o
  -9   3  15        5.51        4.55      8.74 o
  -7   3  15       53.77       58.76     19.07 o
  -5   3  15        0.04       -8.62      8.62 o
  -3   3  15      100.07      111.01     18.93 o
  -1   3  15      251.16      269.30     17.04 o
   1   3  15       45.38       71.50     16.29 o
   3   3  15      882.95      828.48     31.54 o
   5   3  15      125.87      142.61     18.53 o
   7   3  15      221.15      210.72     24.20 o
 -28   4  15       21.30       32.78     15.48 o
 -26   4  15      253.68      273.62     27.13 o
 -24   4  15       34.72       52.14     15.06 o
 -22   4  15        8.33       41.36     12.55 o
 -20   4  15        6.51       13.82     11.19 o
 -18   4  15        7.98        4.37     13.42 o
 -16   4  15        8.71        2.24      9.63 o
 -14   4  15       44.83       34.48     10.51 o
 -12   4  15       59.67       41.72     10.52 o
 -10   4  15      110.68      107.08     10.70 o
  -8   4  15      132.23      130.40     11.37 o
  -6   4  15      145.50      164.27     15.95 o
  -4   4  15        4.50       10.76      8.48 o
  -2   4  15        2.77        2.24     14.57 o
   0   4  15       87.29       72.79     25.09 o
   2   4  15       35.35       38.76     16.91 o
   4   4  15       18.14       40.35     14.51 o
   6   4  15       54.06      119.21     17.57 o
 -27   5  15      312.50      332.37     40.03 o
 -25   5  15      427.40      374.06     54.52 o
 -23   5  15       91.50      107.77     22.07 o
 -21   5  15       46.27       36.52     11.20 o
 -19   5  15      505.93      545.33     30.03 o
 -17   5  15       91.31       82.98     12.05 o
 -15   5  15        3.01       10.79      9.03 o
 -13   5  15       55.43       56.81     10.97 o
 -11   5  15       83.37       79.19     12.53 o
  -9   5  15     1481.81     1443.17     43.42 o
  -7   5  15     2063.94     1914.19    112.66 o
  -5   5  15       28.16       28.92     14.30 o
  -3   5  15       61.63       59.30     21.63 o
  -1   5  15        0.01        0.33     14.25 o
   1   5  15      525.56      546.19     51.93 o
   3   5  15      120.55      127.13     20.51 o
   5   5  15       82.95       68.09     28.79 o
 -24   6  15      710.93      823.36     51.16 o
 -22   6  15       80.81       95.78     21.99 o
 -20   6  15       23.88       28.10     10.71 o
 -18   6  15       24.86       38.65     10.83 o
 -16   6  15       94.95       87.78     14.51 o
 -14   6  15       15.36       40.97     12.11 o
 -12   6  15        8.06       -3.64     10.96 o
 -10   6  15      225.96      241.48     17.75 o
  -8   6  15      774.32      707.40     30.01 o
  -6   6  15     1112.02     1197.42     84.53 o
  -4   6  15       35.17       41.26     14.38 o
  -2   6  15       40.81       50.66     16.61 o
   0   6  15      156.35      150.74     22.68 o
   2   6  15      120.31      160.48     26.60 o
 -21   7  15      205.53      253.27     58.86 o
 -19   7  15       78.44       82.70     14.01 o
 -17   7  15        0.34       22.47     11.57 o
 -15   7  15        1.60       16.83     11.22 o
 -13   7  15        7.52       34.30     11.64 o
 -11   7  15       70.29       63.96     13.98 o
  -9   7  15      316.85      295.05     28.64 o
  -7   7  15       79.68       71.34     14.65 o
  -5   7  15       19.74       39.52     13.88 o
  -3   7  15       38.71       60.62     14.79 o
  -1   7  15       63.71       65.77     15.76 o
 -12   8  15        7.46       44.59     13.57 o
 -10   8  15       34.94       33.56     13.98 o
 -30   0  16      122.28      145.12     57.79 o
 -28   0  16       93.50      113.98     28.51 o
 -26   0  16        1.35      -22.97     22.97 o
 -24   0  16        0.27      -12.81     22.40 o
 -22   0  16      219.81      195.44     19.78 o
 -20   0  16        6.90      -14.58     14.58 o
 -18   0  16       12.87       30.54     13.04 o
 -16   0  16      466.47      440.97     24.26 o
 -14   0  16      534.71      524.07     21.40 o
 -12   0  16      774.52      771.47     38.42 o
 -10   0  16       10.74        8.29     13.04 o
  -8   0  16       20.14       23.19     12.26 o
  -6   0  16       28.98       26.17     13.01 o
  -4   0  16       30.46       28.76     12.56 o
  -2   0  16       68.75       85.50     16.56 o
   0   0  16        2.98       11.08     16.22 o
   2   0  16        3.41       17.51     13.85 o
   4   0  16       15.22       21.42     16.27 o
   6   0  16        0.74      -13.12     25.99 o
   8   0  16       25.86       89.08     47.59 o
 -31   1  16        5.17      -14.35     26.16 o
 -29   1  16       70.76       83.95     19.38 o
 -27   1  16      192.52      231.36     22.19 o
 -25   1  16       70.85       72.62     23.98 o
 -23   1  16     1284.49     1185.97     51.71 o
 -21   1  16      250.97      240.58     32.72 o
 -19   1  16       67.00       52.96     12.13 o
 -17   1  16        1.11        4.86      8.91 o
 -15   1  16      121.30      146.20     12.60 o
 -13   1  16       11.37        8.49      8.82 o
 -11   1  16     2438.88     2269.65     45.15 o
  -9   1  16      409.32      439.54     17.59 o
  -7   1  16       93.55       94.48     10.30 o
  -5   1  16       83.33      102.24     12.55 o
  -3   1  16      471.68      467.61     19.17 o
  -1   1  16       57.79       47.32     11.87 o
   1   1  16      210.94      217.51     17.25 o
   3   1  16      654.44      599.45     24.54 o
   5   1  16      299.39      306.39     29.91 o
   7   1  16       48.92       39.59     18.43 o
 -30   2  16      164.10      214.53     53.94 o
 -28   2  16       68.39      120.49     21.87 o
 -26   2  16        7.52       12.39     16.94 o
 -24   2  16     1100.97     1034.40     33.18 o
 -22   2  16      816.43      790.19     28.28 o
 -20   2  16     1327.03     1249.54     38.88 o
 -18   2  16       91.41       81.87     14.34 o
 -16   2  16      518.96      534.52     19.83 o
 -14   2  16      522.82      528.84     19.71 o
 -12   2  16       98.59       95.33     13.17 o
 -10   2  16     2174.60     2161.63     50.55 o
  -8   2  16       61.38       74.09     12.70 o
  -6   2  16      154.17      173.97     14.19 o
  -4   2  16      633.41      619.96     22.45 o
  -2   2  16      221.12      207.48     14.92 o
   0   2  16        1.88       -4.94      9.19 o
   2   2  16     1246.65     1169.34     33.14 o
   4   2  16     1659.23     1475.97     42.65 o
   6   2  16        0.19       16.77     15.66 o
 -29   3  16       43.37       28.54     19.99 o
 -27   3  16       18.35       22.52     18.31 o
 -25   3  16       66.66       36.15     15.23 o
 -23   3  16      236.94      244.78     25.03 o
 -21   3  16       72.64       74.64     13.42 o
 -19   3  16      106.33      129.68     12.49 o
 -17   3  16       21.46       30.75      9.95 o
 -15   3  16      138.36      135.05     12.35 o
 -13   3  16       38.90       34.92     10.27 o
 -11   3  16        7.68       11.36      8.93 o
  -9   3  16        0.10       -4.93      9.39 o
  -7   3  16        3.41       -1.99     10.50 o
  -5   3  16      138.32      156.97     15.05 o
  -3   3  16       31.96       30.07     14.60 o
  -1   3  16       13.89        5.54     11.25 o
   1   3  16       22.48       18.66     16.66 o
   3   3  16      684.30      638.02     28.38 o
   5   3  16        0.55       20.03     16.34 o
 -28   4  16       27.93       63.63     34.33 o
 -26   4  16        7.36        6.54     14.60 o
 -24   4  16       31.38       52.37     13.97 o
 -22   4  16      110.75      103.83     15.83 o
 -20   4  16       35.66       33.92     12.48 o
 -18   4  16       34.07       31.30     18.29 o
 -16   4  16       69.60       99.73     12.94 o
 -14   4  16      112.19      111.30     13.12 o
 -12   4  16       16.08       28.84     10.59 o
 -10   4  16       24.74       28.50      9.10 o
  -8   4  16      156.84      228.31     22.21 o
  -6   4  16       51.79       51.98     10.94 o
  -4   4  16      308.11      347.03     26.83 o
  -2   4  16       33.94       41.24     17.02 o
   0   4  16       97.86      116.26     24.07 o
   2   4  16      181.88      236.92     22.99 o
   4   4  16        6.71       27.43     15.15 o
 -25   5  16       37.37       60.92     17.34 o
 -23   5  16       31.39       61.61     14.70 o
 -21   5  16       14.82       18.42     12.18 o
 -19   5  16       13.92        7.95     10.73 o
 -17   5  16      721.90      666.99     30.93 o
 -15   5  16       10.90       35.71     10.97 o
 -13   5  16        6.95       -1.34      9.29 o
 -11   5  16      120.26      150.40     17.26 o
  -9   5  16      799.34      777.10     31.38 o
  -7   5  16      333.86      349.71     38.27 o
  -5   5  16       53.04       55.03     24.82 o
  -3   5  16       36.69       61.17     17.58 o
  -1   5  16       15.80       54.83     17.62 o
   1   5  16        8.14       42.39     16.97 o
   3   5  16      532.72      564.57     62.34 o
 -24   6  16       96.08      133.23     45.25 o
 -22   6  16       88.43      126.88     23.51 o
 -20   6  16        2.26       29.08     11.06 o
 -18   6  16      103.76      107.27     13.64 o
 -16   6  16      396.98      487.65     45.59 o
 -14   6  16      156.19      179.08     24.42 o
 -12   6  16       15.59       24.51     13.19 o
 -10   6  16     1239.53     1114.91     55.34 o
  -8   6  16      495.91      513.52     55.82 o
  -6   6  16        0.12        2.20     12.98 o
  -4   6  16        3.68       28.72     16.04 o
  -2   6  16       14.79       31.21     16.36 o
   0   6  16      134.56      175.42     27.03 o
 -19   7  16       72.66      116.46     25.37 o
 -17   7  16       50.82       71.78     13.68 o
 -15   7  16      107.18      127.37     15.91 o
 -13   7  16        0.86       20.85     12.08 o
 -11   7  16      369.20      366.72     57.19 o
  -9   7  16      220.62      234.58     38.21 o
  -7   7  16       19.22       53.89     13.81 o
  -5   7  16        2.52        8.57     11.92 o
 -29   1  17       44.17       49.08     19.49 o
 -27   1  17       38.79       67.98     20.46 o
 -25   1  17       24.65        8.98     15.02 o
 -23   1  17      194.31      185.74     19.19 o
 -21   1  17       87.32       85.90     16.26 o
 -19   1  17       83.62       95.92     15.60 o
 -17   1  17        0.54       20.90     10.13 o
 -15   1  17       62.83       45.01     10.42 o
 -13   1  17      142.94      159.13     13.39 o
 -11   1  17     2184.98     2151.67     43.86 o
  -9   1  17      146.31      141.90     12.13 o
  -7   1  17        8.26       10.99     14.33 o
  -5   1  17       36.89       35.37     11.25 o
  -3   1  17        4.94       10.26      9.73 o
  -1   1  17      107.68      117.44     14.69 o
   1   1  17       44.99       67.44     13.50 o
   3   1  17        0.46        8.46     12.11 o
   5   1  17       48.95       61.63     21.72 o
 -30   2  17      197.76      246.86     46.54 o
 -28   2  17       66.82       68.80     19.73 o
 -26   2  17       27.13       21.34     17.52 o
 -24   2  17     1058.92     1087.09     37.79 o
 -22   2  17       35.06       24.68     14.14 o
 -20   2  17      176.66      164.41     25.45 o
 -18   2  17      359.81      278.57     29.97 o
 -16   2  17       17.78       14.54     10.85 o
 -14   2  17       72.96       76.08     12.41 o
 -12   2  17     1906.12     1797.23     44.46 o
 -10   2  17     2065.63     1933.11     47.17 o
  -8   2  17        2.98       16.45     11.55 o
  -6   2  17      453.66      420.39     19.38 o
  -4   2  17        0.36        4.46      9.34 o
  -2   2  17      254.01      312.91     21.20 o
   0   2  17        0.53       -1.52     10.43 o
   2   2  17      376.73      383.39     30.57 o
   4   2  17       10.08       25.05     13.82 o
 -29   3  17       65.37       92.30     29.24 o
 -27   3  17        4.95       19.04     15.05 o
 -25   3  17      984.25      958.32     44.83 o
 -23   3  17      691.92      625.84     31.99 o
 -21   3  17       15.25       19.82     11.75 o
 -19   3  17       12.70       16.35     10.66 o
 -17   3  17        0.01       11.83      9.62 o
 -15   3  17        9.97        9.69     10.52 o
 -13   3  17       86.31       85.34     12.83 o
 -11   3  17      184.42      208.78     15.44 o
  -9   3  17       62.14       46.13     12.41 o
  -7   3  17      917.88      911.86     32.84 o
  -5   3  17      498.03      521.16     23.79 o
  -3   3  17      106.97      129.09     15.68 o
  -1   3  17       76.84       84.40     16.70 o
   1   3  17      392.27      401.18     31.04 o
   3   3  17      535.86      493.90     30.55 o
 -26   4  17       85.05       99.27     20.30 o
 -24   4  17      351.51      313.32     39.35 o
 -22   4  17        7.68       29.80     13.49 o
 -20   4  17        3.43       14.06     11.48 o
 -18   4  17        8.00       35.88     12.00 o
 -16   4  17      266.40      271.15     21.66 o
 -14   4  17       22.83       15.49     10.92 o
 -12   4  17      128.52      114.08     17.18 o
 -10   4  17      169.76      143.61     12.82 o
  -8   4  17       68.30       52.67     14.08 o
  -6   4  17      388.35      390.79     20.14 o
  -4   4  17       10.72       19.92     11.51 o
  -2   4  17       93.59       70.18     26.99 o
   0   4  17      122.50      200.34     25.84 o
   2   4  17      797.24      856.12     38.42 o
 -25   5  17      600.75      553.06     76.70 o
 -23   5  17       50.41       65.59     14.99 o
 -21   5  17       13.12       35.39     12.55 o
 -19   5  17        6.66       11.93     12.13 o
 -17   5  17      169.39      194.44     15.84 o
 -15   5  17       26.18       29.24     11.06 o
 -13   5  17        0.07        1.91     10.86 o
 -11   5  17        0.10        8.79     12.63 o
  -9   5  17      161.34      210.69     20.64 o
  -7   5  17      104.12      122.99     18.18 o
  -5   5  17      151.48      171.41     27.36 o
  -3   5  17       91.58      127.49     42.06 o
  -1   5  17      179.34      223.16     28.44 o
 -22   6  17       64.57      117.80     34.28 o
 -20   6  17       55.67       81.34     14.53 o
 -18   6  17      588.91      615.67     56.04 o
 -16   6  17       19.47       47.95     14.46 o
 -14   6  17       43.12       58.32     14.36 o
 -12   6  17      373.72      402.58     40.51 o
 -10   6  17      396.65      415.25     43.28 o
  -8   6  17       47.57       48.38     15.32 o
  -6   6  17       27.03       40.12     14.56 o
  -4   6  17        4.74       21.24     16.15 o
 -15   7  17       48.23       78.76     14.77 o
 -13   7  17       56.35       65.94     14.74 o
 -11   7  17      162.17      169.81     18.79 o
  -9   7  17        0.04       41.11     12.35 o
 -30   0  18      220.45      157.67     35.91 o
 -28   0  18        6.19      -23.75     23.75 o
 -26   0  18      245.35      243.25     68.94 o
 -24   0  18       37.69       61.96     24.83 o
 -22   0  18      820.23      761.08     36.78 o
 -20   0  18      448.68      437.46     28.59 o
 -18   0  18        0.12       -7.57     22.49 o
 -16   0  18      101.13      127.27     25.02 o
 -14   0  18      358.82      340.41     33.94 o
 -12   0  18     2130.38     2010.44     86.05 o
 -10   0  18       40.78       32.44     19.06 o
  -8   0  18      395.70      429.57     28.27 o
  -6   0  18      144.51      146.89     24.28 o
  -4   0  18      180.37      185.13     21.45 o
  -2   0  18      171.41      137.39     21.08 o
   0   0  18      242.56      187.62     28.58 o
   2   0  18       49.14       32.52     18.66 o
 -29   1  18        4.30        2.49     22.17 o
 -27   1  18       68.35       73.98     21.87 o
 -25   1  18        4.53       16.10     15.90 o
 -23   1  18        3.26       33.87     21.67 o
 -21   1  18      791.61      727.18     40.15 o
 -19   1  18      227.93      232.93     29.06 o
 -17   1  18      276.31      274.85     20.16 o
 -15   1  18       39.89       37.78     10.98 o
 -13   1  18     1916.99     1812.31     43.28 o
 -11   1  18      117.91      108.92     12.61 o
  -9   1  18       38.98       23.99     10.50 o
  -7   1  18       17.45       15.96     10.66 o
  -5   1  18       18.53        8.34     10.40 o
  -3   1  18      113.70      114.86     21.16 o
  -1   1  18        1.61       -4.94     11.47 o
   1   1  18       17.63       20.40     12.24 o
   3   1  18       20.46       25.34     14.11 o
 -28   2  18        0.11       24.56     17.93 o
 -26   2  18      424.31      415.45     39.33 o
 -24   2  18      486.38      505.82     34.25 o
 -22   2  18      122.65      122.96     24.35 o
 -20   2  18      230.53      213.89     17.72 o
 -18   2  18       62.24       59.09     15.92 o
 -16   2  18       55.95       67.27     13.32 o
 -14   2  18       43.70       34.29     12.30 o
 -12   2  18      659.54      649.27     24.71 o
 -10   2  18        0.76       -3.52     10.73 o
  -8   2  18      697.42      667.62     26.42 o
  -6   2  18      369.66      392.22     21.61 o
  -4   2  18        0.05       -5.38     12.12 o
  -2   2  18       85.50       88.44     15.23 o
   0   2  18       65.26       45.83     17.64 o
   2   2  18        1.13       14.92     19.44 o
 -27   3  18       28.16       31.50     24.30 o
 -25   3  18      428.02      526.43     42.74 o
 -23   3  18       18.69       24.55     14.11 o
 -21   3  18       69.96      107.30     18.75 o
 -19   3  18      118.76      125.19     15.62 o
 -17   3  18       28.75       16.41     11.77 o
 -15   3  18      374.01      349.97     22.51 o
 -13   3  18      165.90      193.34     15.80 o
 -11   3  18        5.73        7.60     10.44 o
  -9   3  18        9.46        4.43     10.80 o
  -7   3  18      185.96      199.03     17.54 o
  -5   3  18        7.64        1.74     12.91 o
  -3   3  18       60.86       42.54     20.06 o
  -1   3  18       49.59       28.22     18.37 o
   1   3  18        9.75       21.82     20.00 o
 -26   4  18      326.42      348.45     52.74 o
 -24   4  18        3.74       27.59     21.49 o
 -22   4  18        1.08       21.85     13.04 o
 -20   4  18       29.38       25.48     18.61 o
 -18   4  18       71.55       88.04     14.12 o
 -16   4  18       87.50       96.07     14.17 o
 -14   4  18      142.39      153.12     16.68 o
 -12   4  18        8.23       13.86     10.66 o
 -10   4  18        0.08       19.38     11.18 o
  -8   4  18      162.25      184.62     15.92 o
  -6   4  18        9.77       13.16     11.26 o
  -4   4  18       37.80       53.91     12.51 o
  -2   4  18        3.87       29.97     15.53 o
   0   4  18      784.66      770.97     57.72 o
 -23   5  18       55.89       81.69     25.43 o
 -21   5  18        0.94       23.16     11.88 o
 -19   5  18      101.14       98.86     16.93 o
 -17   5  18        0.00        6.27     11.19 o
 -15   5  18       23.36       43.55     13.62 o
 -13   5  18       19.01       10.75     13.36 o
 -11   5  18        0.32       13.60     19.33 o
  -9   5  18        7.78       12.51     13.72 o
  -7   5  18      368.98      466.72     48.02 o
  -5   5  18       25.45       63.00     18.31 o
  -3   5  18        2.68        0.16     20.07 o
 -20   6  18      265.77      302.24     62.87 o
 -18   6  18        8.88       40.36     24.57 o
 -16   6  18       23.18       34.34     12.97 o
 -14   6  18       67.58       67.89     14.65 o
 -12   6  18       12.52       24.23     28.90 o
 -10   6  18      364.66      360.42     38.06 o
  -8   6  18       45.15       59.72     20.84 o
  -6   6  18       16.87       49.38     14.24 o
 -29   1  19       72.72       66.21     28.18 o
 -27   1  19        4.41       -6.66     17.19 o
 -25   1  19        0.81      -16.27     16.27 o
 -23   1  19       14.30       17.85     17.35 o
 -21   1  19      495.01      368.79     25.38 o
 -19   1  19      115.30      114.42     17.00 o
 -17   1  19        1.04      -12.70     12.70 o
 -15   1  19      180.57      192.09     15.33 o
 -13   1  19        3.18       12.38     14.41 o
 -11   1  19      645.50      608.58     24.18 o
  -9   1  19       12.52       20.28     10.87 o
  -7   1  19       31.65       31.75     16.03 o
  -5   1  19      239.57      248.76     17.75 o
  -3   1  19      752.79      723.07     27.91 o
  -1   1  19        0.34       21.55     12.82 o
   1   1  19       46.10       37.32     15.64 o
 -28   2  19        8.37       18.71     19.49 o
 -26   2  19       38.77       65.32     16.14 o
 -24   2  19      215.10      182.42     21.54 o
 -22   2  19       12.54       29.36     14.59 o
 -20   2  19       50.58       57.12     14.09 o
 -18   2  19        6.27       17.15     12.84 o
 -16   2  19      187.45      178.02     16.66 o
 -14   2  19        1.92        3.60     13.43 o
 -12   2  19       21.17       39.88     12.36 o
 -10   2  19        0.36       -5.06     11.75 o
  -8   2  19       25.10       10.35     12.40 o
  -6   2  19       52.11       56.12     15.80 o
  -4   2  19       49.62       45.19     18.55 o
  -2   2  19       66.08       30.61     22.61 o
   0   2  19       10.70       21.24     14.73 o
 -27   3  19        9.84       49.74     29.81 o
 -25   3  19      209.20      224.26     33.97 o
 -23   3  19       21.52       67.50     17.95 o
 -21   3  19        7.04       12.63     13.94 o
 -19   3  19       11.69       22.12     13.10 o
 -17   3  19      219.15      206.16     17.89 o
 -15   3  19       40.01       22.69     12.45 o
 -13   3  19       19.33       27.36     12.47 o
 -11   3  19       54.34       49.91     18.28 o
  -9   3  19        0.39        5.41     11.67 o
  -7   3  19      222.30      286.68     24.51 o
  -5   3  19        0.36        7.62     11.82 o
  -3   3  19        1.71       32.82     22.23 o
  -1   3  19       47.44      102.69     22.57 o
 -24   4  19      105.55       78.64     22.86 o
 -22   4  19       84.98       97.98     20.82 o
 -20   4  19       83.42       67.72     19.70 o
 -18   4  19      181.06      182.29     23.86 o
 -16   4  19      155.43      143.84     16.83 o
 -14   4  19        5.98       14.13     12.44 o
 -12   4  19        3.74        9.48     18.00 o
 -10   4  19      147.84      154.96     21.84 o
  -8   4  19      741.23      713.48     27.01 o
  -6   4  19      179.35      207.15     21.40 o
  -4   4  19       99.21      139.14     25.34 o
 -21   5  19       10.57       24.21     14.58 o
 -19   5  19        7.59       17.23     11.61 o
 -17   5  19       29.63       43.12     12.01 o
 -15   5  19        0.21       11.61     10.55 o
 -13   5  19       71.59       72.37     13.15 o
 -11   5  19      151.51      158.64     20.01 o
  -9   5  19      465.17      526.99     48.15 o
  -7   5  19       48.63       72.93     24.60 o
 -14   6  19        6.36       50.27     42.33 o
 -28   0  20       15.00       49.07     33.38 o
 -26   0  20       11.09       15.69     34.60 o
 -24   0  20      197.01       93.96     37.83 o
 -22   0  20      337.98      274.13     34.11 o
 -20   0  20      194.51      160.15     29.85 o
 -18   0  20      226.16      160.18     29.71 o
 -16   0  20       41.03       22.76     22.35 o
 -14   0  20     1670.19     1528.64     90.12 o
 -12   0  20     3700.47     3449.84    186.35 o
 -10   0  20      616.20      382.29     51.25 o
  -8   0  20        1.81        9.36     20.69 o
  -6   0  20      358.34      259.92     33.86 o
  -4   0  20      506.20      461.63     42.77 o
  -2   0  20       18.68      -13.25     24.22 o
 -27   1  20        0.81       28.59     16.92 o
 -25   1  20       22.36       11.13     16.68 o
 -23   1  20      189.61      162.92     21.44 o
 -21   1  20       31.91       26.22     16.47 o
 -19   1  20        0.11      -11.87     15.33 o
 -17   1  20       50.23       43.75     20.28 o
 -15   1  20      125.76      150.84     17.75 o
 -13   1  20       31.84       45.94     12.40 o
 -11   1  20      145.83      178.75     16.42 o
  -9   1  20       26.82       33.35     12.86 o
  -7   1  20        4.86       25.60     12.48 o
  -5   1  20        0.32        4.64     14.06 o
  -3   1  20       19.27       16.23     13.49 o
 -26   2  20      131.39      111.76     30.66 o
 -24   2  20      136.32      158.00     28.55 o
 -22   2  20       50.36       62.39     15.68 o
 -20   2  20        1.06       16.65     14.07 o
 -18   2  20       30.04       16.57     14.12 o
 -16   2  20       44.77       33.02     13.14 o
 -14   2  20        3.92        2.67     18.51 o
 -12   2  20        2.86       24.82     12.53 o
 -10   2  20        0.01        7.16     12.59 o
  -8   2  20        2.99        6.66     14.16 o
  -6   2  20       26.14       30.64     22.82 o
  -4   2  20        2.02        8.55     14.02 o
 -25   3  20     1302.46     1478.95    130.39 o
 -23   3  20       35.69       63.19     27.77 o
 -21   3  20       95.32       77.62     18.11 o
 -19   3  20      115.03      114.97     19.68 o
 -17   3  20      565.57      574.18     47.01 o
 -15   3  20        0.32       29.10     13.06 o
 -13   3  20        2.44       22.13     12.37 o
 -11   3  20       14.04       31.26     12.43 o
  -9   3  20        0.75       -7.05     11.22 o
  -7   3  20      607.70      588.92     40.71 o
  -5   3  20       14.84       28.99     20.75 o
 -22   4  20        4.85       30.18     33.11 o
 -20   4  20      162.44      105.64     19.30 o
 -18   4  20       50.68       61.68     21.79 o
 -16   4  20       36.98       34.95     14.72 o
 -14   4  20        5.30        7.02     12.00 o
 -12   4  20       58.39       68.92     17.70 o
 -10   4  20      166.82      162.94     15.56 o
  -8   4  20       60.50       79.51     13.46 o
  -6   4  20       21.98       19.76     13.94 o
 -19   5  20      106.92       91.46     35.08 o
 -17   5  20      235.68      212.53     23.56 o
 -15   5  20        1.81       16.19     15.45 o
 -13   5  20        3.60       25.60     20.99 o
 -11   5  20       11.56       26.65     19.56 o
 -25   1  21        1.56       19.29     18.33 o
 -23   1  21       11.82       -5.78     19.96 o
 -21   1  21      219.11      158.53     25.08 o
 -19   1  21        0.06       -5.12     18.22 o
 -17   1  21        1.34       -0.50     18.54 o
 -15   1  21      888.63      710.80     34.16 o
 -13   1  21     2139.25     1954.69     86.38 o
 -11   1  21        3.33       14.87     14.50 o
  -9   1  21        1.60        3.99     14.72 o
  -7   1  21        1.13       -1.80     14.38 o
  -5   1  21        8.71       33.97     15.16 o
 -24   2  21        0.14       35.82     23.90 o
 -22   2  21       21.50       40.16     14.67 o
 -20   2  21        0.08        7.14     14.26 o
 -18   2  21        1.90       11.17     16.38 o
 -16   2  21       30.53       45.13     13.81 o
 -14   2  21        9.72       16.01     22.21 o
 -12   2  21       10.75       11.91     16.91 o
 -10   2  21        3.52       16.49     14.18 o
  -8   2  21       40.68       56.76     23.88 o
  -6   2  21        1.18       11.13     21.25 o
 -23   3  21       52.27       87.24     21.27 o
 -21   3  21        0.37       38.93     24.01 o
 -19   3  21       54.09       60.53     22.49 o
 -17   3  21       77.58       49.01     17.55 o
 -15   3  21      111.18       95.91     15.91 o
 -13   3  21       58.09       64.41     20.98 o
 -11   3  21      128.91      116.68     20.28 o
  -9   3  21       19.90       30.65     14.14 o
 -20   4  21      212.54      354.07    179.68 o
 -18   4  21       42.90       59.16     18.94 o
 -16   4  21       55.04       64.04     21.58 o
 -14   4  21       24.32       57.69     14.22 o
 -12   4  21       15.82       29.56     16.89 o
 -24   0  22      201.57      151.22     39.66 o
 -20   0  22      341.46      296.12     36.56 o
 -18   0  22       21.50      -19.86     19.86 o
 -16   0  22      765.09      442.78     58.31 o
 -14   0  22     1753.32     1488.98    103.29 o
 -12   0  22      340.88      252.80     47.68 o
 -10   0  22       28.70       24.72     22.58 o
  -8   0  22       10.85      -39.92     39.92 o
 -23   1  22      273.78      236.89     28.19 o
 -21   1  22        0.90       13.12     28.77 o
 -19   1  22        6.56       35.40     20.22 o
 -17   1  22        0.22      -13.85     18.75 o
 -15   1  22      492.51      386.66     78.14 o
 -13   1  22       11.24       22.80     15.27 o
 -11   1  22       87.51       77.98     18.21 o
  -9   1  22      178.75      171.86     21.65 o
 -22   2  22       61.38       61.88     22.51 o
 -20   2  22       16.95        5.19     15.28 o
 -18   2  22       23.41       40.01     17.81 o
 -16   2  22       29.02        4.70     29.11 o
 -14   2  22        2.89        4.27     20.78 o
 -12   2  22        2.19       26.58     18.19 o
 -10   2  22      122.92      179.28     20.55 o
 -19   3  22        9.50       43.67     25.73 o
 -17   3  22       71.61       91.61     19.83 o
 -15   3  22        1.04       20.81     19.26 o
 
